# Supplementary material for: Eye tracking and eye expression decoding based on transparent, flexible and ultra-persistent electrostatic interface
Source: Nat Commun. 2023 Jun 7;14:3315. doi: 10.1038/s41467-023-39068-2 (PMC10247702; doi:10.1038/s41467-023-39068-2)
Supplement: Supplementary file 9 — Source Data [file 41467_2023_39068_MOESM9_ESM.xlsx]

## Sheet: Fig. 1g
Test circles	Bending	yEr±	△L/L = 0.2	yEr±	△L/L = 0.1	yEr±
0	4.66387	0.16775	4.38477	0.2377	4.72195	0.29612
10	5.47636	0.1718	5.1326	0.12966	6.23529	0.08395
50	6.51134	0.16922	5.69152	0.14593	7.11547	0.12511
100	7.74576	0.18036	6.33106	0.12309	9.48563	0.30653
200	8.763	0.16077	7.2596	0.13722	11.5565	0.20909
500	9.39451	0.2523	7.59618	0.21547	12.8374	0.17391
1000	9.65104	0.10124	8.94454	0.15467	13.4618	0.11545

## Sheet: Fig. 1h
Wavelength (nm)	PDMS	PDMS/E-Ag NWs	PDMS/E-Ag NWs/PDMS/S-PCTFE
200	0.897	4.682	4.693
201	1.451	4.804	4.732
202	2.228	4.985	4.831
203	3.29	5.161	5.036
204	4.435	5.557	5.293
205	5.938	6.058	5.667
206	7.443	6.731	6.191
207	9.295	7.709	6.826
208	11.163	8.77	7.738
209	13.259	10.205	8.886
210	15.684	11.865	10.236
211	18.224	13.835	11.89
212	20.929	16.015	13.88
213	23.888	18.675	16.032
214	26.567	21.185	18.221
215	29.586	24.104	20.735
216	32.499	26.931	23.296
217	35.119	29.62	25.697
218	37.406	32.314	28.233
219	40.502	34.801	30.591
220	43.357	37.375	32.961
221	46.633	39.788	35.174
222	49.659	42.466	37.54
223	52.406	44.724	39.624
224	54.715	46.954	41.693
225	57.268	48.887	43.488
226	59.585	50.582	45.336
227	61.505	52.457	46.978
228	64.061	54.652	48.845
229	66.403	56.259	50.428
230	68.879	58.085	52.147
231	71.33	59.65	53.506
232	73.433	60.842	54.537
233	74.869	61.758	55.409
234	76.164	62.351	55.993
235	76.916	62.955	56.545
236	77.516	63.458	56.914
237	77.987	63.87	57.347
238	78.033	64.26	57.592
239	78.407	64.397	57.737
240	78.813	64.713	58.064
241	78.885	65.177	58.417
242	78.767	65.424	58.701
243	79.043	65.62	58.92
244	78.942	65.953	59.185
245	79.372	66.335	59.436
246	79.316	66.59	59.605
247	79.562	66.629	59.694
248	80.406	67.055	59.904
249	79.663	67.195	60.182
250	79.863	67.493	60.411
251	79.81	67.617	60.6
252	80.332	67.932	60.862
253	80.524	68.096	60.963
254	81.195	68.393	61.17
255	81.765	68.602	61.212
256	82.483	68.812	61.583
257	82.819	69.289	61.745
258	83.421	69.377	61.839
259	84.072	69.469	62.062
260	83.992	69.94	62.261
261	84.608	69.895	62.433
262	84.805	70.271	62.652
263	85.288	70.473	62.796
264	85.014	70.889	62.971
265	85.469	71.033	63.125
266	85.375	71.422	63.4
267	85.493	71.209	63.674
268	85.463	71.591	63.802
269	85.737	71.919	64.06
270	85.757	72.13	64.502
271	85.938	72.575	64.622
272	86.017	72.853	64.994
273	85.788	73.225	65.343
274	86.03	73.299	65.579
275	85.967	73.671	65.917
276	86.151	73.664	65.962
277	86.203	73.954	66.292
278	86.13	74.455	66.864
279	86.195	74.88	67.284
280	86.511	75.297	67.915
281	86.202	75.816	68.169
282	86.413	75.928	68.682
283	86.559	76.448	69.125
284	86.497	76.678	69.648
285	86.603	76.966	70.048
286	86.508	77.145	70.374
287	86.951	77.575	70.845
288	86.938	77.806	71.08
289	86.832	77.864	71.581
290	86.989	77.809	71.63
291	86.983	78.24	72.311
292	87.17	78.662	72.313
293	87.244	78.977	72.601
294	87.385	79.214	73.302
295	87.278	79.242	73.643
296	87.461	79.415	73.997
297	87.234	80.219	74.634
298	87.47	79.994	74.715
299	87.504	80.431	75.136
300	87.528	80.912	75.596
301	87.982	80.891	76.123
302	88.442	81.404	76.679
303	87.61	81.834	77.267
304	87.813	82.307	78.258
305	88.373	82.747	78.854
306	87.93	83.015	79.339
307	88.217	83.37	80.363
308	88.125	84.305	81.241
309	88.505	84.899	82.302
310	88.601	85.477	82.916
311	88.735	85.81	83.827
312	88.676	86.303	84.735
313	88.734	86.765	85.54
314	88.721	87.698	86.601
315	88.833	88.51	87.427
316	88.732	88.555	87.996
317	88.825	89.273	88.735
318	88.61	89.711	89.559
319	88.692	90.205	90.271
320	88.877	90.426	90.874
321	88.651	90.996	91.737
322	88.529	91.259	91.936
323	88.651	91.129	92.229
324	88.676	91.573	92.457
325	88.654	91.764	93.146
326	88.539	91.942	93.562
327	88.916	91.859	93.619
328	88.475	91.964	93.761
329	88.746	92.281	94.354
330	88.385	92.183	94.287
331	88.418	92.302	94.375
332	88.739	91.848	93.901
333	88.692	91.755	93.893
334	88.535	91.727	93.504
335	88.761	91.375	92.972
336	88.625	91.63	92.937
337	88.891	91.114	92.043
338	88.659	90.89	91.413
339	88.665	91.036	90.655
340	88.84	90.311	89.576
341	88.713	90.234	88.481
342	88.743	90.179	87.783
343	88.903	89.732	86.953
344	88.982	89.312	85.572
345	88.817	89.221	84.543
346	88.848	88.797	83.384
347	89.017	88.374	82.053
348	89.01	87.92	80.659
349	88.873	87.861	79.588
350	89.261	87.243	78.367
351	89.373	86.732	76.777
352	89.39	86.55	75.845
353	89.337	85.947	74.57
354	89.417	85.601	73.805
355	89.518	85.341	73.086
356	89.505	84.721	72.322
357	89.738	84.599	71.621
358	89.875	84.404	71.215
359	90.005	84.05	70.793
360	90.152	83.945	70.5
361	90.382	83.72	70.226
362	90.436	83.59	70.127
363	90.684	83.301	69.926
364	90.949	83.378	69.854
365	91.09	83.381	69.837
366	91.391	83.257	69.669
367	91.528	83.173	69.816
368	92.024	82.927	69.816
369	92.222	83.097	69.858
370	92.489	83.101	70.138
371	92.949	83.059	70.224
372	93.346	83.152	70.342
373	93.659	83.224	70.681
374	94.123	82.962	70.826
375	94.363	83.245	70.967
376	94.872	83.397	71.269
377	95.209	83.52	71.68
378	95.522	83.346	71.81
379	95.976	83.546	72.139
380	96.129	83.865	72.538
381	96.359	83.869	72.772
382	96.71	84.057	73.116
383	97.014	84.442	73.436
384	97.159	84.439	73.773
385	97.318	84.589	74.1
386	97.478	84.745	74.415
387	97.642	84.86	74.754
388	97.884	85.205	75.016
389	98.001	85.336	75.288
390	98.046	85.565	75.909
391	98.156	85.802	76.097
392	98.123	86.011	76.48
393	98.179	86.201	76.824
394	98.268	86.243	77.196
395	98.277	86.711	77.573
396	98.337	86.86	77.8
397	98.262	87.019	78.124
398	98.329	87.114	78.4
399	98.289	87.531	78.729
400	98.41	87.492	79.033
401	98.381	87.589	79.473
402	98.526	87.803	79.689
403	98.35	87.967	79.939
404	98.35	88.22	80.348
405	98.553	88.401	80.675
406	98.359	88.567	80.77
407	98.401	88.669	81.118
408	98.358	88.726	81.413
409	98.333	88.92	81.743
410	98.694	89.002	81.908
411	98.49	89.11	82.193
412	98.465	89.299	82.36
413	98.25	89.511	82.684
414	98.348	89.624	82.881
415	98.375	89.686	83.042
416	98.508	89.915	83.262
417	98.411	90.026	83.546
418	98.461	90.082	83.745
419	98.5	90.284	84.047
420	98.456	90.374	84.337
421	98.383	90.447	84.492
422	98.463	90.667	84.602
423	98.468	90.81	84.885
424	98.527	90.819	85.108
425	98.489	90.939	85.234
426	98.566	91.132	85.562
427	98.694	91.154	85.704
428	98.559	91.188	85.925
429	98.622	91.384	86.136
430	98.68	91.541	86.234
431	98.551	91.56	86.426
432	98.675	91.639	86.675
433	98.6	91.92	86.9
434	98.751	91.764	86.976
435	98.835	92.051	87.324
436	98.68	92.091	87.308
437	98.679	92.227	87.562
438	98.656	92.299	87.758
439	98.701	92.335	87.896
440	98.65	92.572	88.126
441	98.827	92.588	88.326
442	98.784	92.603	88.45
443	98.705	92.744	88.591
444	98.774	92.91	88.709
445	98.732	93.045	88.96
446	98.784	92.906	88.957
447	98.796	93.033	89.041
448	98.793	93.083	89.293
449	98.694	93.183	89.424
450	98.808	93.262	89.541
451	98.819	93.311	89.765
452	98.821	93.477	89.905
453	98.847	93.404	89.955
454	98.73	93.483	90.108
455	98.807	93.578	90.166
456	98.86	93.659	90.406
457	98.934	93.466	90.406
458	98.907	93.725	90.631
459	98.951	93.797	90.769
460	98.828	93.853	90.898
461	98.894	93.803	90.898
462	98.932	93.988	91.182
463	98.928	93.945	91.384
464	98.87	94.051	91.362
465	98.883	93.99	91.466
466	98.967	94.093	91.616
467	98.93	94.215	91.82
468	98.822	94.141	91.819
469	98.855	94.303	91.986
470	98.861	94.326	92.044
471	98.912	94.344	92.053
472	99.01	94.457	92.145
473	98.842	94.461	92.138
474	98.797	94.534	92.219
475	98.835	94.553	92.276
476	98.827	94.57	92.297
477	98.764	94.698	92.508
478	98.813	94.748	92.568
479	98.849	94.732	92.588
480	98.886	94.942	92.785
481	98.914	94.945	92.849
482	98.926	94.957	93.05
483	98.873	94.978	93.097
484	98.973	95.131	93.256
485	98.93	95.062	93.266
486	98.911	95.269	93.531
487	98.97	95.287	93.628
488	99.059	95.353	93.724
489	98.899	95.38	93.927
490	98.987	95.532	93.987
491	99.057	95.446	94.051
492	99.042	95.57	94.208
493	99.093	95.634	94.461
494	99.007	95.509	94.38
495	99.061	95.67	94.562
496	99.125	95.783	94.631
497	99.082	95.918	94.758
498	99.207	95.76	94.738
499	99.091	95.928	94.899
500	99.101	95.91	94.989
501	99.137	95.905	95.041
502	99.175	95.979	95.154
503	99.072	95.983	95.188
504	99.198	95.989	95.183
505	99.116	96.152	95.463
506	99.194	96.059	95.524
507	99.137	96.187	95.586
508	99.085	96.153	95.533
509	99.137	96.222	95.659
510	99.125	96.188	95.661
511	99.177	96.21	95.821
512	99.183	96.227	95.872
513	99.189	96.261	95.912
514	99.16	96.497	96.146
515	99.215	96.309	96.045
516	99.21	96.468	96.247
517	99.24	96.407	96.24
518	99.204	96.46	96.24
519	99.212	96.411	96.219
520	99.223	96.494	96.433
521	99.227	96.497	96.433
522	99.197	96.636	96.654
523	99.271	96.534	96.558
524	99.187	96.716	96.735
525	99.318	96.596	96.659
526	99.333	96.716	96.806
527	99.283	96.763	96.787
528	99.36	96.765	96.938
529	99.305	96.943	97.018
530	99.18	96.872	97.046
531	99.305	96.917	97.089
532	99.38	96.897	97.201
533	99.365	97.079	97.294
534	99.376	97.04	97.256
535	99.308	97.102	97.435
536	99.386	97.036	97.491
537	99.336	97.146	97.48
538	99.376	97.106	97.439
539	99.278	97.236	97.618
540	99.481	97.134	97.621
541	99.393	97.178	97.663
542	99.411	97.244	97.707
543	99.41	97.288	97.779
544	99.316	97.278	97.846
545	99.347	97.275	97.767
546	99.389	97.291	97.905
547	99.352	97.435	97.963
548	99.34	97.288	97.979
549	99.383	97.417	98.007
550	99.428	97.352	97.979
551	99.385	97.403	98.126
552	99.433	97.477	98.153
553	99.39	97.456	98.162
554	99.428	97.483	98.257
555	99.348	97.531	98.256
556	99.366	97.533	98.29
557	99.352	97.568	98.311
558	99.37	97.579	98.376
559	99.402	97.545	98.313
560	99.391	97.531	98.376
561	99.411	97.591	98.447
562	99.429	97.613	98.394
563	99.488	97.606	98.617
564	99.478	97.651	98.564
565	99.423	97.629	98.587
566	99.447	97.677	98.644
567	99.412	97.762	98.61
568	99.427	97.773	98.733
569	99.238	97.757	98.695
570	99.369	97.735	98.814
571	99.449	97.846	98.775
572	99.46	97.722	98.755
573	99.356	97.805	98.867
574	99.42	97.866	98.901
575	99.385	97.968	98.98
576	99.351	97.886	98.901
577	99.272	97.946	99.016
578	99.449	97.98	98.962
579	99.444	98.057	99.05
580	99.399	98.028	99.032
581	99.403	98.084	99.147
582	99.472	98.054	99.208
583	99.409	98.152	99.216
584	99.41	98.186	99.327
585	99.497	98.203	99.372
586	99.477	98.235	99.378
587	99.504	98.165	99.399
588	99.462	98.286	99.445
589	99.447	98.196	99.471
590	99.485	98.232	99.492
591	99.491	98.28	99.452
592	99.51	98.252	99.59
593	99.523	98.386	99.562
594	99.52	98.367	99.59
595	99.463	98.363	99.609
596	99.574	98.338	99.62
597	99.518	98.384	99.605
598	99.553	98.367	99.668
599	99.495	98.454	99.741
600	99.551	98.406	99.647
601	99.52	98.43	99.78
602	99.566	98.548	99.929
603	99.561	98.481	99.945
604	99.561	98.522	99.865
605	99.463	98.546	99.825
606	99.558	98.558	99.936
607	99.537	98.476	99.754
608	99.569	98.501	99.915
609	99.663	98.551	99.991
610	99.581	98.69	100.12
611	99.654	98.472	99.912
612	99.648	98.549	100.018
613	99.517	98.582	100.057
614	99.536	98.628	100.002
615	99.685	98.579	99.992
616	99.584	98.625	100.038
617	99.6	98.649	100.09
618	99.643	98.555	100.085
619	99.721	98.688	100.033
620	99.661	98.661	100.122
621	99.638	98.798	100.293
622	99.633	98.775	100.171
623	99.634	98.72	100.238
624	99.693	98.696	100.13
625	99.61	98.78	100.31
626	99.711	98.889	100.303
627	99.594	98.844	100.302
628	99.618	98.855	100.267
629	99.627	98.906	100.373
630	99.635	98.965	100.398
631	99.728	98.895	100.369
632	99.78	98.933	100.402
633	99.75	98.891	100.285
634	99.802	98.771	100.38
635	99.67	98.901	100.376
636	99.665	98.955	100.493
637	99.744	99.048	100.476
638	99.724	98.845	100.387
639	99.716	98.953	100.48
640	99.709	98.986	100.477
641	99.766	99.007	100.472
642	99.807	99.025	100.434
643	99.761	99.133	100.53
644	99.765	98.872	100.332
645	99.79	99.025	100.636
646	99.746	99.074	100.493
647	99.762	98.971	100.538
648	99.743	98.973	100.503
649	99.693	99.094	100.655
650	99.764	99.187	100.631
651	99.738	99.051	100.462
652	99.749	99.119	100.555
653	99.845	99.042	100.485
654	99.838	99.056	100.586
655	99.661	99.082	100.624
656	99.855	99.03	100.53
657	99.805	99.115	100.606
658	99.805	99.106	100.671
659	99.716	99.131	100.676
660	99.804	99.134	100.66
661	99.825	99.082	100.706
662	99.779	99.088	100.581
663	99.789	99.109	100.613
664	99.71	99.079	100.542
665	99.558	99.209	100.535
666	99.542	99.104	100.475
667	99.403	99.116	100.235
668	99.509	99.091	100.137
669	99.432	99.059	100.218
670	99.748	99.105	100.199
671	99.669	99.172	100.33
672	99.583	99.18	100.315
673	99.7	99.208	100.256
674	99.594	99.24	100.392
675	99.746	99.298	100.332
676	99.733	99.364	100.565
677	99.815	99.262	100.501
678	99.817	99.327	100.541
679	99.912	99.351	100.565
680	99.825	99.285	100.466
681	99.79	99.335	100.583
682	99.92	99.363	100.688
683	99.783	99.284	100.491
684	99.746	99.282	100.649
685	99.936	99.441	100.695
686	99.94	99.525	100.729
687	99.881	99.307	100.584
688	99.959	99.351	100.649
689	99.959	99.434	100.607
690	99.827	99.368	100.644
691	99.973	99.311	100.674
692	99.923	99.311	100.77
693	99.891	99.521	100.697
694	99.929	99.448	100.756
695	99.973	99.471	100.807
696	99.922	99.404	100.643
697	99.964	99.515	100.739
698	99.859	99.479	100.743
699	99.973	99.518	100.752
700	99.904	99.433	100.619
701	99.891	99.5	100.608
702	99.931	99.501	100.656
703	99.98	99.397	100.619
704	100.003	99.655	100.748
705	99.949	99.583	100.848
706	100.02	99.585	100.615
707	99.994	99.465	100.76
708	100.027	99.579	100.699
709	99.918	99.486	100.589
710	99.916	99.613	100.717
711	99.99	99.633	100.738
712	99.941	99.673	100.741
713	99.907	99.636	100.685
714	99.899	99.577	100.694
715	100.01	99.618	100.77
716	99.945	99.548	100.869
717	100.05	99.685	100.707
718	99.975	99.663	100.699
719	99.949	99.501	100.629
720	100.085	99.726	100.717
721	100.009	99.534	100.63
722	99.986	99.599	100.719
723	99.888	99.774	100.762
724	100.155	99.613	100.698
725	99.992	99.622	100.751
726	100.031	99.723	100.746
727	100.048	99.481	100.585
728	100.028	99.66	100.643
729	99.993	99.669	100.581
730	100.069	99.681	100.805
731	100.045	99.686	100.53
732	100.055	99.498	100.428
733	100.074	99.601	100.586
734	100.048	99.84	100.759
735	99.983	99.85	100.784
736	99.912	99.796	100.476
737	100.016	99.543	100.491
738	99.989	99.608	100.504
739	100.038	99.691	100.597
740	100.099	99.616	100.602
741	99.951	99.603	100.488
742	100.041	99.843	100.552
743	100.071	99.677	100.398
744	100.017	99.659	100.409
745	99.946	99.885	100.533
746	99.969	99.69	100.522
747	99.962	99.885	100.6
748	99.987	99.695	100.509
749	100.035	99.764	100.503
750	99.965	99.825	100.588
751	100.018	99.661	100.378
752	99.995	99.778	100.41
753	100.038	99.657	100.458
754	99.944	99.754	100.51
755	100.029	99.792	100.428
756	99.977	99.803	100.575
757	100.095	99.897	100.511
758	99.847	99.803	100.529
759	99.994	99.826	100.348
760	99.969	99.747	100.286
761	99.998	99.633	100.19
762	99.937	99.675	100.323
763	100.049	99.551	100.248
764	99.967	99.856	100.358
765	100.054	99.804	100.32
766	100.218	99.738	100.241
767	100.048	99.713	100.245
768	100.314	99.782	100.59
769	99.924	99.72	100.343
770	99.39	99.76	100.417
771	99.951	99.73	100.238
772	99.951	99.962	100.326
773	99.866	99.902	100.429
774	100.396	99.613	100.138
775	99.899	99.772	100.28
776	99.922	99.737	100.159
777	100.076	99.743	99.959
778	100.098	99.748	100.228
779	99.979	99.952	100.186
780	99.904	99.819	100.209
781	99.851	99.738	100.021
782	99.871	99.864	99.971
783	100.047	99.742	100.033
784	99.925	99.732	100.166
785	99.851	99.744	100.01
786	99.947	99.659	99.981
787	99.945	99.798	100.079
788	99.987	99.769	100.112
789	99.896	99.923	100.223
790	100.119	99.787	99.875
791	99.97	99.689	100.186
792	100.018	99.672	99.844
793	100.014	99.946	100.117
794	99.781	99.887	100.047
795	99.898	99.925	100.202
796	100.023	99.943	99.911
797	99.777	99.865	100.104
798	100.21	99.883	100.077
799	100.418	100.054	100.099
800	99.998	99.944	99.967

## Sheet: Fig. 2a
Time (s)	PTFE	Time (s)	PVC	Time (s)	PCTFE
0	1.43	1.5	1.127	3	-1.234
0.001	1.35	1.501	1.043	3.001	-1.154
0.002	1.312	1.502	0.95	3.002	-1.07
0.003	1.249	1.503	0.823	3.003	-0.971
0.004	1.182	1.504	0.688	3.004	-0.876
0.005	1.1	1.505	0.545	3.005	-0.763
0.006	0.978	1.506	0.418	3.006	-0.662
0.007	0.877	1.507	0.268	3.007	-0.538
0.008	0.777	1.508	0.155	3.008	-0.445
0.009	0.672	1.509	-0.00605	3.009	-0.317
0.01	0.565	1.51	-0.151	3.01	-0.2
0.011	0.445	1.511	-0.31	3.011	-0.08119
0.012	0.319	1.512	-0.466	3.012	0.03222
0.013	0.201	1.513	-0.604	3.013	0.112
0.014	0.07759	1.514	-0.739	3.014	0.202
0.015	-0.05	1.515	-0.858	3.015	0.3
0.016	-0.179	1.516	-0.974	3.016	0.406
0.017	-0.27	1.517	-1.081	3.017	0.514
0.018	-0.359	1.518	-1.188	3.018	0.615
0.019	-0.439	1.519	-1.273	3.019	0.685
0.02	-0.496	1.52	-1.368	3.02	0.736
0.021	-0.577	1.521	-1.449	3.021	0.747
0.022	-0.631	1.522	-1.526	3.022	0.773
0.023	-0.698	1.523	-1.57	3.023	0.762
0.024	-0.745	1.524	-1.596	3.024	0.763
0.025	-0.796	1.525	-1.579	3.025	0.75
0.026	-0.832	1.526	-1.57	3.026	0.724
0.027	-0.848	1.527	-1.561	3.027	0.689
0.028	-0.843	1.528	-1.528	3.028	0.618
0.029	-0.847	1.529	-1.516	3.029	0.544
0.03	-0.815	1.53	-1.462	3.03	0.45
0.031	-0.812	1.531	-1.398	3.031	0.36
0.032	-0.769	1.532	-1.283	3.032	0.26
0.033	-0.716	1.533	-1.162	3.033	0.175
0.034	-0.648	1.534	-1.03	3.034	0.08751
0.035	-0.552	1.535	-0.906	3.035	0.00954
0.036	-0.436	1.536	-0.773	3.036	-0.09466
0.037	-0.31	1.537	-0.645	3.037	-0.186
0.038	-0.21	1.538	-0.481	3.038	-0.309
0.039	-0.08332	1.539	-0.348	3.039	-0.416
0.04	0.04002	1.54	-0.192	3.04	-0.523
0.041	0.151	1.541	-0.01881	3.041	-0.613
0.042	0.27	1.542	0.148	3.042	-0.677
0.043	0.402	1.543	0.318	3.043	-0.757
0.044	0.531	1.544	0.462	3.044	-0.816
0.045	0.668	1.545	0.611	3.045	-0.893
0.046	0.794	1.546	0.711	3.046	-0.943
0.047	0.927	1.547	0.835	3.047	-0.981
0.048	1.048	1.548	0.923	3.048	-0.993
0.049	1.164	1.549	1.025	3.049	-1.005
0.05	1.285	1.55	1.112	3.05	-0.987
0.051	1.371	1.551	1.188	3.051	-0.962
0.052	1.474	1.552	1.24	3.052	-0.896
0.053	1.548	1.553	1.266	3.053	-0.856
0.054	1.626	1.554	1.244	3.054	-0.805
0.055	1.68	1.555	1.223	3.055	-0.74
0.056	1.704	1.556	1.21	3.056	-0.66
0.057	1.692	1.557	1.195	3.057	-0.563
0.058	1.668	1.558	1.187	3.058	-0.466
0.059	1.638	1.559	1.125	3.059	-0.338
0.06	1.612	1.56	1.078	3.06	-0.224
0.061	1.541	1.561	0.974	3.061	-0.08332
0.062	1.497	1.562	0.857	3.062	0.03789
0.063	1.436	1.563	0.725	3.063	0.156
0.064	1.362	1.564	0.596	3.064	0.28
0.065	1.266	1.565	0.47	3.065	0.411
0.066	1.143	1.566	0.331	3.066	0.557
0.067	1.029	1.567	0.21	3.067	0.716
0.068	0.894	1.568	0.09744	3.068	0.854
0.069	0.77	1.569	-0.01102	3.069	0.982
0.07	0.636	1.57	-0.153	3.07	1.106
0.071	0.497	1.571	-0.27	3.071	1.23
0.072	0.357	1.572	-0.388	3.072	1.349
0.073	0.222	1.573	-0.49	3.073	1.424
0.074	0.08255	1.574	-0.595	3.074	1.516
0.075	-0.05	1.575	-0.655	3.075	1.57
0.076	-0.173	1.576	-0.729	3.076	1.627
0.077	-0.261	1.577	-0.796	3.077	1.641
0.078	-0.342	1.578	-0.876	3.078	1.649
0.079	-0.404	1.579	-0.942	3.079	1.641
0.08	-0.456	1.58	-0.984	3.08	1.62
0.081	-0.533	1.581	-1.013	3.081	1.592
0.082	-0.573	1.582	-1.005	3.082	1.571
0.083	-0.633	1.583	-0.974	3.083	1.529
0.084	-0.663	1.584	-0.924	3.084	1.494
0.085	-0.685	1.585	-0.868	3.085	1.447
0.086	-0.677	1.586	-0.801	3.086	1.389
0.087	-0.644	1.587	-0.735	3.087	1.3
0.088	-0.606	1.588	-0.643	3.088	1.147
0.089	-0.555	1.589	-0.569	3.089	1
0.09	-0.477	1.59	-0.452	3.09	0.835
0.091	-0.421	1.591	-0.323	3.091	0.696
0.092	-0.328	1.592	-0.174	3.092	0.528
0.093	-0.223	1.593	-0.0415	3.093	0.362
0.094	-0.104	1.594	0.09177	3.094	0.186
0.095	0.04357	1.595	0.224	3.095	0.00883
0.096	0.168	1.596	0.346	3.096	-0.161
0.097	0.296	1.597	0.467	3.097	-0.319
0.098	0.397	1.598	0.595	3.098	-0.469
0.099	0.518	1.599	0.736	3.099	-0.609
0.1	0.637	1.6	0.862	3.1	-0.762
0.101	0.766	1.601	0.996	3.101	-0.908
0.102	0.903	1.602	1.111	3.102	-1.021
0.103	1.056	1.603	1.217	3.103	-1.154
0.104	1.212	1.604	1.302	3.104	-1.257
0.105	1.363	1.605	1.395	3.105	-1.38
0.106	1.494	1.606	1.458	3.106	-1.482
0.107	1.626	1.607	1.538	3.107	-1.581
0.108	1.738	1.608	1.598	3.108	-1.626
0.109	1.854	1.609	1.656	3.109	-1.628
0.11	1.968	1.61	1.721	3.11	-1.609
0.111	2.043	1.611	1.743	3.111	-1.578
0.112	2.13	1.612	1.754	3.112	-1.531
0.113	2.17	1.613	1.716	3.113	-1.49
0.114	2.209	1.614	1.705	3.114	-1.44
0.115	2.223	1.615	1.669	3.115	-1.359
0.116	2.213	1.616	1.641	3.116	-1.255
0.117	2.206	1.617	1.59	3.117	-1.11
0.118	2.193	1.618	1.541	3.118	-0.981
0.119	2.176	1.619	1.465	3.119	-0.84
0.12	2.167	1.62	1.38	3.12	-0.719
0.121	2.118	1.621	1.249	3.121	-0.558
0.122	2.064	1.622	1.124	3.122	-0.409
0.123	1.989	1.623	1.004	3.123	-0.27
0.124	1.87	1.624	0.881	3.124	-0.143
0.125	1.738	1.625	0.777	3.125	-0.02165
0.126	1.587	1.626	0.633	3.126	0.11
0.127	1.451	1.627	0.497	3.127	0.238
0.128	1.29	1.628	0.32	3.128	0.36
0.129	1.134	1.629	0.175	3.129	0.463
0.13	0.962	1.63	-0.02236	3.13	0.55
0.131	0.77	1.631	-0.207	3.131	0.609
0.132	0.577	1.632	-0.382	3.132	0.683
0.133	0.397	1.633	-0.543	3.133	0.724
0.134	0.231	1.634	-0.678	3.134	0.797
0.135	0.07263	1.635	-0.809	3.135	0.839
0.136	-0.09537	1.636	-0.933	3.136	0.877
0.137	-0.248	1.637	-1.031	3.137	0.878
0.138	-0.405	1.638	-1.109	3.138	0.848
0.139	-0.552	1.639	-1.193	3.139	0.808
0.14	-0.674	1.64	-1.238	3.14	0.769
0.141	-0.822	1.641	-1.279	3.141	0.738
0.142	-0.942	1.642	-1.256	3.142	0.686
0.143	-1.074	1.643	-1.249	3.143	0.624
0.144	-1.174	1.644	-1.217	3.144	0.534
0.145	-1.242	1.645	-1.198	3.145	0.455
0.146	-1.273	1.646	-1.167	3.146	0.357
0.147	-1.294	1.647	-1.109	3.147	0.267
0.148	-1.308	1.648	-1.031	3.148	0.156
0.149	-1.311	1.649	-0.916	3.149	0.05916
0.15	-1.274	1.65	-0.777	3.15	-0.07836
0.151	-1.232	1.651	-0.619	3.151	-0.178
0.152	-1.134	1.652	-0.479	3.152	-0.283
0.153	-1.008	1.653	-0.333	3.153	-0.401
0.154	-0.889	1.654	-0.195	3.154	-0.517
0.155	-0.765	1.655	-0.04858	3.155	-0.659
0.156	-0.657	1.656	0.08113	3.156	-0.785
0.157	-0.509	1.657	0.236	3.157	-0.916
0.158	-0.386	1.658	0.35	3.158	-1.022
0.159	-0.238	1.659	0.488	3.159	-1.12
0.16	-0.112	1.66	0.618	3.16	-1.215
0.161	0.02088	1.661	0.724	3.161	-1.322
0.162	0.151	1.662	0.836	3.162	-1.422
0.163	0.285	1.663	0.925	3.163	-1.518
0.164	0.421	1.664	1.02	3.164	-1.582
0.165	0.558	1.665	1.083	3.165	-1.631
0.166	0.676	1.666	1.161	3.166	-1.643
0.167	0.774	1.667	1.216	3.167	-1.654
0.168	0.851	1.668	1.27	3.168	-1.655
0.169	0.918	1.669	1.285	3.169	-1.629
0.17	0.995	1.67	1.29	3.17	-1.609
0.171	1.026	1.671	1.249	3.171	-1.558
0.172	1.055	1.672	1.24	3.172	-1.537
0.173	1.03	1.673	1.212	3.173	-1.481
0.174	0.991	1.674	1.2	3.174	-1.423
0.175	0.932	1.675	1.176	3.175	-1.342
0.176	0.886	1.676	1.14	3.176	-1.234
0.177	0.841	1.677	1.099	3.177	-1.099
0.178	0.759	1.678	1.017	3.178	-0.964
0.179	0.679	1.679	0.929	3.179	-0.826
0.18	0.599	1.68	0.817	3.18	-0.702
0.181	0.512	1.681	0.722	3.181	-0.543
0.182	0.391	1.682	0.621	3.182	-0.385
0.183	0.273	1.683	0.52	3.183	-0.217
0.184	0.146	1.684	0.402	3.184	-0.03299
0.185	0.03081	1.685	0.285	3.185	0.126
0.186	-0.102	1.686	0.181	3.186	0.289
0.187	-0.221	1.687	0.08113	3.187	0.402
0.188	-0.355	1.688	-0.04008	3.188	0.54
0.189	-0.453	1.689	-0.139	3.189	0.643
0.19	-0.568	1.69	-0.227	3.19	0.754
0.191	-0.684	1.691	-0.319	3.191	0.845
0.192	-0.783	1.692	-0.392	3.192	0.925
0.193	-0.876	1.693	-0.487	3.193	1.01
0.194	-0.95	1.694	-0.558	3.194	1.083
0.195	-1.019	1.695	-0.648	3.195	1.13
0.196	-1.059	1.696	-0.717	3.196	1.178
0.197	-1.107	1.697	-0.778	3.197	1.193
0.198	-1.154	1.698	-0.796	3.198	1.162
0.199	-1.18	1.699	-0.796	3.199	1.127
0.2	-1.166	1.7	-0.767	3.2	1.068
0.201	-1.169	1.701	-0.726	3.201	1.017
0.202	-1.13	1.702	-0.677	3.202	0.923
0.203	-1.088	1.703	-0.625	3.203	0.855
0.204	-1.023	1.704	-0.564	3.204	0.745
0.205	-0.95	1.705	-0.5	3.205	0.601
0.206	-0.874	1.706	-0.43	3.206	0.451
0.207	-0.785	1.707	-0.338	3.207	0.299
0.208	-0.686	1.708	-0.246	3.208	0.168
0.209	-0.572	1.709	-0.117	3.209	0.04357
0.21	-0.451	1.71	-0.03228	3.21	-0.07906
0.211	-0.302	1.711	0.0861	3.211	-0.218
0.212	-0.152	1.712	0.199	3.212	-0.353
0.213	0.01096	1.713	0.319	3.213	-0.492
0.214	0.18	1.714	0.436	3.214	-0.617
0.215	0.352	1.715	0.555	3.215	-0.754
0.216	0.507	1.716	0.686	3.216	-0.857
0.217	0.668	1.717	0.823	3.217	-0.991
0.218	0.789	1.718	0.929	3.218	-1.115
0.219	0.928	1.719	1	3.219	-1.227
0.22	1.076	1.72	1.062	3.22	-1.318
0.221	1.204	1.721	1.106	3.221	-1.396
0.222	1.331	1.722	1.16	3.222	-1.473
0.223	1.431	1.723	1.192	3.223	-1.529
0.224	1.541	1.724	1.237	3.224	-1.595
0.225	1.645	1.725	1.26	3.225	-1.627
0.226	1.743	1.726	1.31	3.226	-1.631
0.227	1.835	1.727	1.336	3.227	-1.619
0.228	1.901	1.728	1.358	3.228	-1.606
0.229	1.942	1.729	1.359	3.229	-1.579
0.23	1.993	1.73	1.324	3.23	-1.581
0.231	2.008	1.731	1.306	3.231	-1.552
0.232	2.022	1.732	1.276	3.232	-1.538
0.233	2.007	1.733	1.236	3.233	-1.476
0.234	1.965	1.734	1.181	3.234	-1.402
0.235	1.9	1.735	1.127	3.235	-1.325
0.236	1.846	1.736	1.049	3.236	-1.249
0.237	1.801	1.737	0.954	3.237	-1.188
0.238	1.73	1.738	0.83	3.238	-1.115
0.239	1.684	1.739	0.74	3.239	-0.995
0.24	1.629	1.74	0.637	3.24	-0.869
0.241	1.517	1.741	0.576	3.241	-0.751
0.242	1.393	1.742	0.488	3.242	-0.638
0.243	1.273	1.743	0.376	3.243	-0.523
0.244	1.154	1.744	0.274	3.244	-0.405
0.245	1.049	1.745	0.147	3.245	-0.291
0.246	0.923	1.746	0.01805	3.246	-0.173
0.247	0.815	1.747	-0.119	3.247	-0.06985
0.248	0.685	1.748	-0.261	3.248	0.0386
0.249	0.594	1.749	-0.418	3.249	0.124
0.25	0.49	1.75	-0.548	3.25	0.204
0.251	0.392	1.751	-0.666	3.251	0.292
0.252	0.316	1.752	-0.777	3.252	0.36
0.253	0.231	1.753	-0.898	3.253	0.436
0.254	0.168	1.754	-0.984	3.254	0.492
0.255	0.111	1.755	-1.08	3.255	0.529
0.256	0.06341	1.756	-1.139	3.256	0.543
0.257	0.006	1.757	-1.2	3.257	0.558
0.258	-0.04858	1.758	-1.237	3.258	0.573
0.259	-0.106	1.759	-1.236	3.259	0.599
0.26	-0.146	1.76	-1.251	3.26	0.574
0.261	-0.188	1.761	-1.251	3.261	0.559
0.262	-0.161	1.762	-1.281	3.262	0.511
0.263	-0.132	1.763	-1.249	3.263	0.48
0.264	-0.0897	1.764	-1.212	3.264	0.419
0.265	-0.04929	1.765	-1.149	3.265	0.35
0.266	-0.0181	1.766	-1.067	3.266	0.274
0.267	0.02939	1.767	-0.952	3.267	0.183
0.268	0.06058	1.768	-0.825	3.268	0.08468
0.269	0.117	1.769	-0.663	3.269	-0.02377
0.27	0.165	1.77	-0.536	3.27	-0.111
0.271	0.267	1.771	-0.402	3.271	-0.209
0.272	0.329	1.772	-0.255	3.272	-0.319
0.273	0.382	1.773	-0.111	3.273	-0.434
0.274	0.433	1.774	0.05774	3.274	-0.541
0.275	0.487	1.775	0.21	3.275	-0.66
0.276	0.541	1.776	0.371	3.276	-0.752
0.277	0.622	1.777	0.494	3.277	-0.843
0.278	0.686	1.778	0.656	3.278	-0.915
0.279	0.774	1.779	0.762	3.279	-0.998
0.28	0.869	1.78	0.868	3.28	-1.072
0.281	0.966	1.781	0.982	3.281	-1.129
0.282	1.064	1.782	1.092	3.282	-1.191
0.283	1.134	1.783	1.205	3.283	-1.232
0.284	1.2	1.784	1.285	3.284	-1.276
0.285	1.243	1.785	1.356	3.285	-1.282
0.286	1.299	1.786	1.394	3.286	-1.283
0.287	1.349	1.787	1.435	3.287	-1.279
0.288	1.399	1.788	1.419	3.288	-1.277
0.289	1.434	1.789	1.383	3.289	-1.244
0.29	1.458	1.79	1.327	3.29	-1.202
0.291	1.456	1.791	1.316	3.291	-1.135
0.292	1.422	1.792	1.267	3.292	-1.081
0.293	1.407	1.793	1.228	3.293	-0.974
0.294	1.403	1.794	1.156	3.294	-0.855
0.295	1.388	1.795	1.056	3.295	-0.726
0.296	1.38	1.796	0.935	3.296	-0.593
0.297	1.369	1.797	0.798	3.297	-0.476
0.298	1.317	1.798	0.667	3.298	-0.348
0.299	1.281	1.799	0.513	3.299	-0.241
0.3	1.195	1.8	0.409	3.3	-0.115
0.301	1.11	1.801	0.277	3.301	0.00883
0.302	0.992	1.802	0.138	3.302	0.144
0.303	0.869	1.803	-0.01598	3.303	0.268
0.304	0.731	1.804	-0.177	3.304	0.394
0.305	0.613	1.805	-0.337	3.305	0.51
0.306	0.501	1.806	-0.463	3.306	0.623
0.307	0.384	1.807	-0.594	3.307	0.714
0.308	0.258	1.808	-0.718	3.308	0.829
0.309	0.142	1.809	-0.817	3.309	0.929
0.31	0.0301	1.81	-0.904	3.31	1.01
0.311	-0.0656	1.811	-0.982	3.311	1.104
0.312	-0.134	1.812	-1.081	3.312	1.161
0.313	-0.203	1.813	-1.159	3.313	1.221
0.314	-0.257	1.814	-1.256	3.314	1.232
0.315	-0.331	1.815	-1.31	3.315	1.228
0.316	-0.389	1.816	-1.354	3.316	1.199
0.317	-0.468	1.817	-1.351	3.317	1.168
0.318	-0.524	1.818	-1.327	3.318	1.131
0.319	-0.569	1.819	-1.292	3.319	1.091
0.32	-0.625	1.82	-1.251	3.32	1.047
0.321	-0.639	1.821	-1.198	3.321	1.009
0.322	-0.616	1.822	-1.149	3.322	0.91
0.323	-0.584	1.823	-1.075	3.323	0.798
0.324	-0.529	1.824	-0.967	3.324	0.686
0.325	-0.461	1.825	-0.844	3.325	0.572
0.326	-0.403	1.826	-0.686	3.326	0.469
0.327	-0.326	1.827	-0.565	3.327	0.348
0.328	-0.244	1.828	-0.426	3.328	0.252
0.329	-0.134	1.829	-0.309	3.329	0.109
0.33	-0.03015	1.83	-0.162	3.33	-0.01172
0.331	0.09531	1.831	-0.05142	3.331	-0.159
0.332	0.192	1.832	0.07263	3.332	-0.326
0.333	0.286	1.833	0.208	3.333	-0.486
0.334	0.381	1.834	0.35	3.334	-0.631
0.335	0.463	1.835	0.5	3.335	-0.772
0.336	0.559	1.836	0.642	3.336	-0.888
0.337	0.684	1.837	0.767	3.337	-1.003
0.338	0.806	1.838	0.869	3.338	-1.108
0.339	0.917	1.839	0.968	3.339	-1.195
0.34	1.024	1.84	1.044	3.34	-1.275
0.341	1.137	1.841	1.124	3.341	-1.33
0.342	1.245	1.842	1.176	3.342	-1.398
0.343	1.319	1.843	1.249	3.343	-1.406
0.344	1.402	1.844	1.283	3.344	-1.413
0.345	1.453	1.845	1.315	3.345	-1.395
0.346	1.512	1.846	1.303	3.346	-1.381
0.347	1.556	1.847	1.253	3.347	-1.355
0.348	1.58	1.848	1.227	3.348	-1.321
0.349	1.581	1.849	1.176	3.349	-1.291
0.35	1.565	1.85	1.132	3.35	-1.225
0.351	1.523	1.851	1.075	3.351	-1.133
0.352	1.49	1.852	1.038	3.352	-1.016
0.353	1.463	1.853	0.97	3.353	-0.877
0.354	1.43	1.854	0.891	3.354	-0.728
0.355	1.38	1.855	0.782	3.355	-0.594
0.356	1.329	1.856	0.677	3.356	-0.438
0.357	1.28	1.857	0.557	3.357	-0.298
0.358	1.17	1.858	0.468	3.358	-0.136
0.359	1.073	1.859	0.35	3.359	0.01876
0.36	0.946	1.86	0.25	3.36	0.195
0.361	0.842	1.861	0.158	3.361	0.328
0.362	0.73	1.862	0.05562	3.362	0.461
0.363	0.593	1.863	-0.04717	3.363	0.598
0.364	0.441	1.864	-0.166	3.364	0.714
0.365	0.285	1.865	-0.261	3.365	0.831
0.366	0.131	1.866	-0.38	3.366	0.926
0.367	-0.01669	1.867	-0.455	3.367	1.022
0.368	-0.149	1.868	-0.528	3.368	1.082
0.369	-0.27	1.869	-0.604	3.369	1.165
0.37	-0.385	1.87	-0.678	3.37	1.224
0.371	-0.495	1.871	-0.749	3.371	1.278
0.372	-0.575	1.872	-0.825	3.372	1.294
0.373	-0.676	1.873	-0.877	3.373	1.314
0.374	-0.759	1.874	-0.919	3.374	1.28
0.375	-0.851	1.875	-0.937	3.375	1.259
0.376	-0.921	1.876	-0.928	3.376	1.231
0.377	-0.988	1.877	-0.908	3.377	1.193
0.378	-1.05	1.878	-0.868	3.378	1.146
0.379	-1.086	1.879	-0.851	3.379	1.065
0.38	-1.096	1.88	-0.808	3.38	0.965
0.381	-1.078	1.881	-0.782	3.381	0.809
0.382	-1.043	1.882	-0.733	3.382	0.689
0.383	-0.998	1.883	-0.676	3.383	0.536
0.384	-0.93	1.884	-0.582	3.384	0.385
0.385	-0.829	1.885	-0.486	3.385	0.231
0.386	-0.709	1.886	-0.385	3.386	0.07334
0.387	-0.553	1.887	-0.266	3.387	-0.08899
0.388	-0.392	1.888	-0.129	3.388	-0.237
0.389	-0.236	1.889	-0.00322	3.389	-0.394
0.39	-0.07481	1.89	0.138	3.39	-0.563
0.391	0.11	1.891	0.312	3.391	-0.729
0.392	0.29	1.892	0.489	3.392	-0.892
0.393	0.467	1.893	0.686	3.393	-1.031
0.394	0.653	1.894	0.854	3.394	-1.181
0.395	0.831	1.895	1.024	3.395	-1.294
0.396	1.032	1.896	1.173	3.396	-1.434
0.397	1.249	1.897	1.31	3.397	-1.536
0.398	1.463	1.898	1.401	3.398	-1.648
0.399	1.68	1.899	1.496	3.399	-1.734
0.4	1.883	1.9	1.59	3.4	-1.807
0.401	2.043	1.901	1.675	3.401	-1.847
0.402	2.203	1.902	1.754	3.402	-1.858
0.403	2.311	1.903	1.814	3.403	-1.85
0.404	2.403	1.904	1.865	3.404	-1.828
0.405	2.469	1.905	1.89	3.405	-1.799
0.406	2.526	1.906	1.918	3.406	-1.753
0.407	2.549	1.907	1.91	3.407	-1.69
0.408	2.534	1.908	1.894	3.408	-1.591
0.409	2.49	1.909	1.834	3.409	-1.511
0.41	2.446	1.91	1.787	3.41	-1.375
0.411	2.376	1.911	1.694	3.411	-1.247
0.412	2.301	1.912	1.576	3.412	-1.077
0.413	2.213	1.913	1.413	3.413	-0.931
0.414	2.104	1.914	1.21	3.414	-0.788
0.415	1.955	1.915	1.007	3.415	-0.646
0.416	1.796	1.916	0.803	3.416	-0.498
0.417	1.59	1.917	0.604	3.417	-0.348
0.418	1.344	1.918	0.412	3.418	-0.208
0.419	1.079	1.919	0.234	3.419	-0.08048
0.42	0.765	1.92	0.04569	3.42	0.05562
0.421	0.482	1.921	-0.122	3.421	0.201
0.422	0.2	1.922	-0.296	3.422	0.328
0.423	-0.08686	1.923	-0.462	3.423	0.476
0.424	-0.356	1.924	-0.635	3.424	0.604
0.425	-0.616	1.925	-0.803	3.425	0.742
0.426	-0.882	1.926	-0.998	3.426	0.862
0.427	-1.145	1.927	-1.161	3.427	0.972
0.428	-1.402	1.928	-1.317	3.428	1.04
0.429	-1.629	1.929	-1.467	3.429	1.086
0.43	-1.86	1.93	-1.587	3.43	1.134
0.431	-2.085	1.931	-1.709	3.431	1.133
0.432	-2.291	1.932	-1.799	3.432	1.11
0.433	-2.508	1.933	-1.874	3.433	1.07
0.434	-2.693	1.934	-1.889	3.434	1.027
0.435	-2.862	1.935	-1.878	3.435	0.967
0.436	-2.966	1.936	-1.82	3.436	0.904
0.437	-3.063	1.937	-1.772	3.437	0.798
0.438	-3.085	1.938	-1.714	3.438	0.689
0.439	-3.086	1.939	-1.64	3.439	0.556
0.44	-3.053	1.94	-1.51	3.44	0.458
0.441	-2.962	1.941	-1.402	3.441	0.306
0.442	-2.858	1.942	-1.283	3.442	0.165
0.443	-2.729	1.943	-1.143	3.443	-0.01243
0.444	-2.574	1.944	-0.996	3.444	-0.235
0.445	-2.396	1.945	-0.802	3.445	-0.46
0.446	-2.179	1.946	-0.604	3.446	-0.713
0.447	-1.886	1.947	-0.366	3.447	-0.967
0.448	-1.595	1.948	-0.151	3.448	-1.226
0.449	-1.267	1.949	0.126	3.449	-1.451
0.45	-0.973	1.95	0.365	3.45	-1.684
0.451	-0.631	1.951	0.616	3.451	-1.884
0.452	-0.298	1.952	0.873	3.452	-2.092
0.453	0.04569	1.953	1.13	3.453	-2.264
0.454	0.394	1.954	1.388	3.454	-2.442
0.455	0.735	1.955	1.617	3.455	-2.581
0.456	1.078	1.956	1.827	3.456	-2.717
0.457	1.396	1.957	2.005	3.457	-2.809
0.458	1.704	1.958	2.203	3.458	-2.866
0.459	1.968	1.959	2.365	3.459	-2.9
0.46	2.21	1.96	2.52	3.46	-2.909
0.461	2.432	1.961	2.615	3.461	-2.939
0.462	2.632	1.962	2.72	3.462	-2.926
0.463	2.79	1.963	2.783	3.463	-2.917
0.464	2.932	1.964	2.839	3.464	-2.841
0.465	3.025	1.965	2.849	3.465	-2.727
0.466	3.094	1.966	2.813	3.466	-2.584
0.467	3.112	1.967	2.769	3.467	-2.407
0.468	3.052	1.968	2.673	3.468	-2.176
0.469	2.96	1.969	2.549	3.469	-1.9
0.47	2.826	1.97	2.352	3.47	-1.601
0.471	2.69	1.971	2.173	3.471	-1.317
0.472	2.529	1.972	1.927	3.472	-1.027
0.473	2.349	1.973	1.668	3.473	-0.709
0.474	2.14	1.974	1.354	3.474	-0.402
0.475	1.887	1.975	1.022	3.475	-0.07765
0.476	1.6	1.976	0.701	3.476	0.221
0.477	1.276	1.977	0.395	3.477	0.555
0.478	0.936	1.978	0.04286	3.478	0.843
0.479	0.606	1.979	-0.312	3.479	1.137
0.48	0.25	1.98	-0.68	3.48	1.402
0.481	-0.07127	1.981	-1.062	3.481	1.675
0.482	-0.402	1.982	-1.417	3.482	1.933
0.483	-0.748	1.983	-1.773	3.483	2.17
0.484	-1.095	1.984	-2.101	3.484	2.394
0.485	-1.442	1.985	-2.441	3.485	2.588
0.486	-1.77	1.986	-2.722	3.486	2.756
0.487	-2.081	1.987	-3.016	3.487	2.909
0.488	-2.374	1.988	-3.279	3.488	3.024
0.489	-2.645	1.989	-3.509	3.489	3.054
0.49	-2.897	1.99	-3.714	3.49	3.02
0.491	-3.132	1.991	-3.88	3.491	2.937
0.492	-3.349	1.992	-4.015	3.492	2.877
0.493	-3.571	1.993	-4.109	3.493	2.748
0.494	-3.776	1.994	-4.168	3.494	2.615
0.495	-3.981	1.995	-4.158	3.495	2.449
0.496	-4.139	1.996	-4.137	3.496	2.248
0.497	-4.277	1.997	-4.095	3.497	2.028
0.498	-4.382	1.998	-4.058	3.498	1.731
0.499	-4.706	1.999	-3.946	3.499	1.419
0.5	-4.65	2	-3.828	3.5	1.09
0.501	-4.618	2.001	-3.598	3.501	0.762
0.502	-4.999	2.002	-3.37	3.502	0.412
0.503	-5.794	2.003	-3.148	3.503	0.07972
0.504	-6.991	2.004	-2.921	3.504	-0.263
0.505	-8.603	2.005	-2.716	3.505	-0.611
0.506	-10.632	2.006	-2.508	3.506	-0.979
0.507	-13.108	2.007	-2.318	3.507	-1.342
0.508	-16.059	2.008	-2.116	3.508	-1.746
0.509	-19.459	2.009	-1.967	3.509	-2.112
0.51	-23.325	2.01	-1.802	3.51	-2.463
0.511	-27.619	2.011	-1.669	3.511	-2.787
0.512	-32.375	2.012	-1.354	3.512	-3.093
0.513	-37.571	2.013	1.066	3.513	-3.08
0.514	-43.218	2.014	2.905	3.514	-3.109
0.515	-49.309	2.015	4.551	3.515	-3.456
0.516	-55.831	2.016	5.284	3.516	-4.559
0.517	-62.792	2.017	5.024	3.517	-6.567
0.518	-70.209	2.018	3.595	3.518	-9.766
0.519	-78.056	2.019	1.017	3.519	-14.313
0.52	-85.931	2.02	-2.762	3.52	-20.206
0.521	-95.022	2.021	-7.737	3.521	-27.498
0.522	-104.456	2.022	-13.972	3.522	-36.169
0.523	-113.533	2.023	-21.377	3.523	-46.282
0.524	-122.211	2.024	-29.965	3.524	-57.806
0.525	-130.507	2.025	-39.703	3.525	-70.736
0.526	-138.384	2.026	-50.607	3.526	-85.073
0.527	-145.88	2.027	-62.681	3.527	-100.802
0.528	-152.911	2.028	-75.938	3.528	-117.951
0.529	-159.492	2.029	-90.351	3.529	-136.498
0.53	-165.634	2.03	-105.937	3.53	-156.506
0.531	-171.317	2.031	-122.703	3.531	-177.918
0.532	-176.565	2.032	-140.612	3.532	-200.778
0.533	-181.37	2.033	-160.085	3.533	-225.064
0.534	-185.751	2.034	-184.972	3.534	-251.469
0.535	-189.701	2.035	-209.873	3.535	-279.152
0.536	-193.218	2.036	-235.627	3.536	-307.656
0.537	-196.27	2.037	-260.778	3.537	-336.015
0.538	-198.905	2.038	-285.12	3.538	-363.984
0.539	-201.064	2.039	-308.388	3.539	-390.973
0.54	-202.829	2.04	-330.507	3.54	-416.648
0.541	-204.32	2.041	-351.48	3.541	-440.992
0.542	-204.996	2.042	-371.281	3.542	-463.966
0.543	-205.29	2.043	-389.89	3.543	-485.592
0.544	-205.555	2.044	-407.331	3.544	-505.802
0.545	-205.794	2.045	-423.602	3.545	-524.646
0.546	-205.989	2.046	-438.734	3.546	-542.087
0.547	-206.162	2.047	-452.672	3.547	-558.148
0.548	-206.301	2.048	-465.468	3.548	-572.805
0.549	-206.442	2.049	-477.082	3.549	-586.08
0.55	-206.573	2.05	-487.547	3.55	-597.955
0.551	-206.7	2.051	-496.787	3.551	-608.411
0.552	-206.809	2.052	-504.88	3.552	-617.434
0.553	-206.913	2.053	-511.775	3.553	-625.064
0.554	-206.981	2.054	-517.314	3.554	-631.273
0.555	-207.035	2.055	-519.564	3.555	-635.718
0.556	-207.034	2.056	-521.211	3.556	-638.834
0.557	-207.036	2.057	-521.84	3.557	-640.83
0.558	-207.046	2.058	-522.171	3.558	-642.22
0.559	-207.041	2.059	-522.307	3.559	-643.097
0.56	-207.051	2.06	-522.358	3.56	-643.752
0.561	-207.019	2.061	-522.422	3.561	-644.32
0.562	-206.987	2.062	-522.451	3.562	-644.885
0.563	-206.918	2.063	-522.472	3.563	-645.418
0.564	-206.808	2.064	-522.499	3.564	-645.928
0.565	-206.672	2.065	-522.523	3.565	-646.423
0.566	-206.545	2.066	-522.517	3.566	-646.874
0.567	-206.42	2.067	-522.52	3.567	-647.315
0.568	-206.308	2.068	-522.507	3.568	-647.725
0.569	-206.171	2.069	-522.463	3.569	-648.125
0.57	-206.055	2.07	-522.421	3.57	-648.492
0.571	-205.918	2.071	-522.335	3.571	-648.85
0.572	-205.773	2.072	-522.292	3.572	-649.167
0.573	-205.634	2.073	-522.234	3.573	-649.497
0.574	-205.499	2.074	-522.214	3.574	-649.766
0.575	-205.389	2.075	-522.168	3.575	-650.045
0.576	-205.285	2.076	-522.14	3.576	-650.281
0.577	-205.219	2.077	-522.12	3.577	-650.505
0.578	-205.132	2.078	-522.109	3.578	-650.702
0.579	-205.047	2.079	-522.115	3.579	-650.863
0.58	-204.973	2.08	-522.151	3.58	-650.992
0.581	-204.896	2.081	-522.199	3.581	-651.137
0.582	-204.825	2.082	-522.258	3.582	-651.286
0.583	-204.787	2.083	-522.336	3.583	-651.399
0.584	-204.765	2.084	-522.412	3.584	-651.518
0.585	-204.791	2.085	-522.524	3.585	-651.607
0.586	-204.823	2.086	-522.621	3.586	-651.688
0.587	-204.849	2.087	-522.75	3.587	-651.759
0.588	-204.871	2.088	-522.861	3.588	-651.834
0.589	-204.886	2.089	-523.033	3.589	-651.908
0.59	-204.933	2.09	-523.184	3.59	-652.015
0.591	-204.984	2.091	-523.373	3.591	-652.085
0.592	-205.084	2.092	-523.594	3.592	-652.156
0.593	-205.189	2.093	-523.793	3.593	-652.242
0.594	-205.315	2.094	-524.004	3.594	-652.323
0.595	-205.431	2.095	-524.206	3.595	-652.431
0.596	-205.557	2.096	-524.427	3.596	-652.528
0.597	-205.662	2.097	-524.637	3.597	-652.656
0.598	-205.765	2.098	-524.858	3.598	-652.77
0.599	-205.859	2.099	-525.044	3.599	-652.898
0.6	-205.991	2.1	-525.235	3.6	-653.044
0.601	-206.094	2.101	-525.401	3.601	-653.24
0.602	-206.226	2.102	-525.574	3.602	-653.399
0.603	-206.364	2.103	-525.703	3.603	-653.571
0.604	-206.476	2.104	-525.85	3.604	-653.743
0.605	-206.581	2.105	-525.969	3.605	-653.912
0.606	-206.674	2.106	-526.044	3.606	-654.091
0.607	-206.781	2.107	-526.142	3.607	-654.295
0.608	-206.892	2.108	-526.198	3.608	-654.529
0.609	-207.005	2.109	-526.263	3.609	-654.732
0.61	-207.131	2.11	-526.29	3.61	-654.946
0.611	-207.246	2.111	-526.341	3.611	-655.141
0.612	-207.339	2.112	-526.326	3.612	-655.391
0.613	-207.375	2.113	-526.322	3.613	-655.621
0.614	-207.385	2.114	-526.305	3.614	-655.876
0.615	-207.379	2.115	-526.267	3.615	-656.132
0.616	-207.364	2.116	-526.219	3.616	-656.399
0.617	-207.347	2.117	-526.149	3.617	-656.667
0.618	-207.34	2.118	-526.047	3.618	-656.928
0.619	-207.312	2.119	-525.927	3.619	-657.184
0.62	-207.298	2.12	-525.798	3.62	-657.45
0.621	-207.243	2.121	-525.651	3.621	-657.685
0.622	-207.21	2.122	-525.52	3.622	-657.901
0.623	-207.125	2.123	-525.375	3.623	-658.14
0.624	-207.029	2.124	-525.247	3.624	-658.373
0.625	-206.929	2.125	-525.065	3.625	-658.617
0.626	-206.851	2.126	-524.924	3.626	-658.857
0.627	-206.754	2.127	-524.76	3.627	-659.099
0.628	-206.643	2.128	-524.611	3.628	-659.301
0.629	-206.495	2.129	-524.472	3.629	-659.498
0.63	-206.381	2.13	-524.324	3.63	-659.688
0.631	-206.217	2.131	-524.194	3.631	-659.882
0.632	-206.051	2.132	-524.06	3.632	-660.063
0.633	-205.894	2.133	-523.957	3.633	-660.212
0.634	-205.761	2.134	-523.841	3.634	-660.346
0.635	-205.659	2.135	-523.751	3.635	-660.465
0.636	-205.552	2.136	-523.682	3.636	-660.555
0.637	-205.48	2.137	-523.638	3.637	-660.606
0.638	-205.39	2.138	-523.6	3.638	-660.644
0.639	-205.315	2.139	-523.597	3.639	-660.672
0.64	-205.244	2.14	-523.6	3.64	-660.704
0.641	-205.184	2.141	-523.676	3.641	-660.712
0.642	-205.157	2.142	-523.754	3.642	-660.737
0.643	-205.142	2.143	-523.832	3.643	-660.708
0.644	-205.147	2.144	-523.922	3.644	-660.673
0.645	-205.182	2.145	-524.026	3.645	-660.603
0.646	-205.229	2.146	-524.187	3.646	-660.511
0.647	-205.266	2.147	-524.345	3.647	-660.413
0.648	-205.309	2.148	-524.56	3.648	-660.305
0.649	-205.359	2.149	-524.746	3.649	-660.202
0.65	-205.461	2.15	-524.95	3.65	-660.096
0.651	-205.532	2.151	-525.146	3.651	-659.995
0.652	-205.675	2.152	-525.343	3.652	-659.863
0.653	-205.824	2.153	-525.533	3.653	-659.75
0.654	-205.98	2.154	-525.728	3.654	-659.626
0.655	-206.124	2.155	-525.915	3.655	-659.518
0.656	-206.27	2.156	-526.105	3.656	-659.399
0.657	-206.43	2.157	-526.264	3.657	-659.315
0.658	-206.576	2.158	-526.427	3.658	-659.23
0.659	-206.706	2.159	-526.594	3.659	-659.162
0.66	-206.839	2.16	-526.736	3.66	-659.077
0.661	-206.988	2.161	-526.888	3.661	-658.99
0.662	-207.136	2.162	-526.979	3.662	-658.929
0.663	-207.245	2.163	-527.079	3.663	-658.87
0.664	-207.328	2.164	-527.157	3.664	-658.857
0.665	-207.429	2.165	-527.23	3.665	-658.853
0.666	-207.495	2.166	-527.267	3.666	-658.9
0.667	-207.572	2.167	-527.282	3.667	-658.963
0.668	-207.655	2.168	-527.272	3.668	-659.06
0.669	-207.743	2.169	-527.224	3.669	-659.16
0.67	-207.811	2.17	-527.159	3.67	-659.277
0.671	-207.849	2.171	-527.116	3.671	-659.375
0.672	-207.882	2.172	-527.066	3.672	-659.525
0.673	-207.867	2.173	-527.007	3.673	-659.672
0.674	-207.829	2.174	-526.954	3.674	-659.826
0.675	-207.779	2.175	-526.874	3.675	-660.009
0.676	-207.732	2.176	-526.799	3.676	-660.188
0.677	-207.67	2.177	-526.694	3.677	-660.38
0.678	-207.582	2.178	-526.602	3.678	-660.554
0.679	-207.468	2.179	-526.466	3.679	-660.75
0.68	-207.372	2.18	-526.346	3.68	-660.946
0.681	-207.249	2.181	-526.227	3.681	-661.178
0.682	-207.127	2.182	-526.098	3.682	-661.403
0.683	-206.978	2.183	-525.99	3.683	-661.628
0.684	-206.832	2.184	-525.868	3.684	-661.847
0.685	-206.697	2.185	-525.744	3.685	-662.053
0.686	-206.549	2.186	-525.634	3.686	-662.232
0.687	-206.413	2.187	-525.518	3.687	-662.4
0.688	-206.263	2.188	-525.393	3.688	-662.549
0.689	-206.079	2.189	-525.301	3.689	-662.663
0.69	-205.897	2.19	-525.204	3.69	-662.778
0.691	-205.729	2.191	-525.125	3.691	-662.866
0.692	-205.565	2.192	-525.021	3.692	-662.988
0.693	-205.41	2.193	-524.939	3.693	-663.068
0.694	-205.269	2.194	-524.837	3.694	-663.17
0.695	-205.154	2.195	-524.754	3.695	-663.233
0.696	-205.028	2.196	-524.69	3.696	-663.274
0.697	-204.95	2.197	-524.635	3.697	-663.32
0.698	-204.877	2.198	-524.615	3.698	-663.362
0.699	-204.826	2.199	-524.611	3.699	-663.413
0.7	-204.807	2.2	-524.616	3.7	-663.459
0.701	-204.803	2.201	-524.615	3.701	-663.461
0.702	-204.812	2.202	-524.643	3.702	-663.442
0.703	-204.83	2.203	-524.669	3.703	-663.413
0.704	-204.86	2.204	-524.724	3.704	-663.35
0.705	-204.913	2.205	-524.797	3.705	-663.287
0.706	-204.969	2.206	-524.912	3.706	-663.227
0.707	-205.033	2.207	-525.016	3.707	-663.19
0.708	-205.091	2.208	-525.197	3.708	-663.128
0.709	-205.157	2.209	-525.36	3.709	-663.087
0.71	-205.263	2.21	-525.53	3.71	-663.033
0.711	-205.378	2.211	-525.723	3.711	-662.997
0.712	-205.517	2.212	-525.911	3.712	-662.963
0.713	-205.659	2.213	-526.116	3.713	-662.897
0.714	-205.807	2.214	-526.314	3.714	-662.836
0.715	-205.947	2.215	-526.543	3.715	-662.771
0.716	-206.094	2.216	-526.755	3.716	-662.717
0.717	-206.259	2.217	-526.98	3.717	-662.682
0.718	-206.376	2.218	-527.169	3.718	-662.641
0.719	-206.464	2.219	-527.354	3.719	-662.602
0.72	-206.565	2.22	-527.521	3.72	-662.539
0.721	-206.646	2.221	-527.706	3.721	-662.467
0.722	-206.721	2.222	-527.877	3.722	-662.439
0.723	-206.789	2.223	-528.035	3.723	-662.429
0.724	-206.836	2.224	-528.189	3.724	-662.46
0.725	-206.895	2.225	-528.29	3.725	-662.521
0.726	-206.941	2.226	-528.402	3.726	-662.612
0.727	-206.984	2.227	-528.457	3.727	-662.687
0.728	-207.023	2.228	-528.513	3.728	-662.769
0.729	-207.065	2.229	-528.506	3.729	-662.87
0.73	-207.102	2.23	-528.517	3.73	-662.972
0.731	-207.117	2.231	-528.459	3.731	-663.087
0.732	-207.112	2.232	-528.415	3.732	-663.196
0.733	-207.075	2.233	-528.36	3.733	-663.336
0.734	-207.026	2.234	-528.282	3.734	-663.505
0.735	-206.973	2.235	-528.194	3.735	-663.676
0.736	-206.922	2.236	-528.073	3.736	-663.849
0.737	-206.85	2.237	-527.933	3.737	-664.029
0.738	-206.763	2.238	-527.778	3.738	-664.197
0.739	-206.667	2.239	-527.651	3.739	-664.392
0.74	-206.608	2.24	-527.502	3.74	-664.595
0.741	-206.522	2.241	-527.371	3.741	-664.833
0.742	-206.457	2.242	-527.225	3.742	-665.075
0.743	-206.374	2.243	-527.077	3.743	-665.319
0.744	-206.297	2.244	-526.917	3.744	-665.546
0.745	-206.224	2.245	-526.772	3.745	-665.748
0.746	-206.142	2.246	-526.627	3.746	-665.931
0.747	-206.059	2.247	-526.487	3.747	-666.085
0.748	-205.979	2.248	-526.371	3.748	-666.244
0.749	-205.864	2.249	-526.241	3.749	-666.403
0.75	-205.765	2.25	-526.135	3.75	-666.566
0.751	-205.66	2.251	-526.039	3.751	-666.7
0.752	-205.566	2.252	-525.989	3.752	-666.852
0.753	-205.483	2.253	-525.914	3.753	-666.992
0.754	-205.413	2.254	-525.866	3.754	-667.113
0.755	-205.372	2.255	-525.811	3.755	-667.197
0.756	-205.326	2.256	-525.774	3.756	-667.296
0.757	-205.301	2.257	-525.761	3.757	-667.37
0.758	-205.282	2.258	-525.779	3.758	-667.434
0.759	-205.265	2.259	-525.784	3.759	-667.487
0.76	-205.28	2.26	-525.815	3.76	-667.499
0.761	-205.293	2.261	-525.845	3.761	-667.474
0.762	-205.327	2.262	-525.868	3.762	-667.44
0.763	-205.361	2.263	-525.915	3.763	-667.393
0.764	-205.396	2.264	-525.976	3.764	-667.296
0.765	-205.451	2.265	-526.077	3.765	-667.211
0.766	-205.51	2.266	-526.171	3.766	-667.113
0.767	-205.588	2.267	-526.294	3.767	-667.028
0.768	-205.668	2.268	-526.374	3.768	-666.926
0.769	-205.754	2.269	-526.491	3.769	-666.854
0.77	-205.874	2.27	-526.599	3.77	-666.719
0.771	-205.99	2.271	-526.705	3.771	-666.603
0.772	-206.127	2.272	-526.818	3.772	-666.488
0.773	-206.247	2.273	-526.934	3.773	-666.342
0.774	-206.369	2.274	-527.047	3.774	-666.201
0.775	-206.504	2.275	-527.171	3.775	-666.06
0.776	-206.63	2.276	-527.304	3.776	-665.933
0.777	-206.755	2.277	-527.441	3.777	-665.787
0.778	-206.873	2.278	-527.588	3.778	-665.663
0.779	-206.972	2.279	-527.708	3.779	-665.546
0.78	-207.102	2.28	-527.85	3.78	-665.461
0.781	-207.214	2.281	-527.958	3.781	-665.394
0.782	-207.314	2.282	-528.084	3.782	-665.352
0.783	-207.396	2.283	-528.188	3.783	-665.285
0.784	-207.465	2.284	-528.291	3.784	-665.251
0.785	-207.545	2.285	-528.366	3.785	-665.246
0.786	-207.602	2.286	-528.382	3.786	-665.238
0.787	-207.659	2.287	-528.4	3.787	-665.242
0.788	-207.69	2.288	-528.402	3.788	-665.232
0.789	-207.708	2.289	-528.413	3.789	-665.258
0.79	-207.72	2.29	-528.397	3.79	-665.273
0.791	-207.744	2.291	-528.418	3.791	-665.365
0.792	-207.753	2.292	-528.408	3.792	-665.446
0.793	-207.747	2.293	-528.38	3.793	-665.581
0.794	-207.753	2.294	-528.326	3.794	-665.725
0.795	-207.755	2.295	-528.266	3.795	-665.872
0.796	-207.714	2.296	-528.157	3.796	-666.015
0.797	-207.664	2.297	-528.072	3.797	-666.166
0.798	-207.594	2.298	-527.931	3.798	-666.31
0.799	-207.508	2.299	-527.787	3.799	-666.476
0.8	-207.435	2.3	-527.657	3.8	-666.635
0.801	-207.344	2.301	-527.491	3.801	-666.782
0.802	-207.249	2.302	-527.342	3.802	-666.923
0.803	-207.143	2.303	-527.176	3.803	-667.052
0.804	-207.044	2.304	-527.031	3.804	-667.208
0.805	-206.933	2.305	-526.855	3.805	-667.341
0.806	-206.823	2.306	-526.736	3.806	-667.492
0.807	-206.708	2.307	-526.618	3.807	-667.64
0.808	-206.59	2.308	-526.509	3.808	-667.793
0.809	-206.473	2.309	-526.419	3.809	-667.93
0.81	-206.391	2.31	-526.34	3.81	-668.058
0.811	-206.282	2.311	-526.237	3.811	-668.168
0.812	-206.161	2.312	-526.136	3.812	-668.236
0.813	-206.043	2.313	-526.047	3.813	-668.254
0.814	-205.927	2.314	-525.971	3.814	-668.236
0.815	-205.807	2.315	-525.932	3.815	-668.214
0.816	-205.692	2.316	-525.92	3.816	-668.185
0.817	-205.616	2.317	-525.948	3.817	-668.163
0.818	-205.549	2.318	-525.951	3.818	-668.124
0.819	-205.527	2.319	-526.02	3.819	-668.092
0.82	-205.498	2.32	-526.059	3.82	-668.007
0.821	-205.495	2.321	-526.118	3.821	-667.922
0.822	-205.488	2.322	-526.216	3.822	-667.795
0.823	-205.509	2.323	-526.31	3.823	-667.686
0.824	-205.545	2.324	-526.437	3.824	-667.58
0.825	-205.602	2.325	-526.562	3.825	-667.465
0.826	-205.669	2.326	-526.711	3.826	-667.352
0.827	-205.752	2.327	-526.828	3.827	-667.216
0.828	-205.849	2.328	-526.994	3.828	-667.065
0.829	-205.951	2.329	-527.121	3.829	-666.921
0.83	-206.062	2.33	-527.254	3.83	-666.794
0.831	-206.153	2.331	-527.387	3.831	-666.666
0.832	-206.284	2.332	-527.547	3.832	-666.563
0.833	-206.406	2.333	-527.68	3.833	-666.462
0.834	-206.539	2.334	-527.862	3.834	-666.403
0.835	-206.659	2.335	-528.014	3.835	-666.335
0.836	-206.795	2.336	-528.151	3.836	-666.293
0.837	-206.934	2.337	-528.263	3.837	-666.237
0.838	-207.061	2.338	-528.348	3.838	-666.188
0.839	-207.162	2.339	-528.441	3.839	-666.147
0.84	-207.258	2.34	-528.506	3.84	-666.115
0.841	-207.366	2.341	-528.587	3.841	-666.132
0.842	-207.46	2.342	-528.63	3.842	-666.176
0.843	-207.544	2.343	-528.669	3.843	-666.266
0.844	-207.588	2.344	-528.688	3.844	-666.354
0.845	-207.633	2.345	-528.683	3.845	-666.454
0.846	-207.639	2.346	-528.671	3.846	-666.554
0.847	-207.66	2.347	-528.65	3.847	-666.677
0.848	-207.661	2.348	-528.603	3.848	-666.814
0.849	-207.654	2.349	-528.546	3.849	-666.993
0.85	-207.622	2.35	-528.494	3.85	-667.155
0.851	-207.594	2.351	-528.403	3.851	-667.354
0.852	-207.551	2.352	-528.32	3.852	-667.516
0.853	-207.489	2.353	-528.205	3.853	-667.681
0.854	-207.421	2.354	-528.094	3.854	-667.858
0.855	-207.354	2.355	-527.926	3.855	-668.031
0.856	-207.278	2.356	-527.781	3.856	-668.228
0.857	-207.183	2.357	-527.617	3.857	-668.423
0.858	-207.069	2.358	-527.492	3.858	-668.645
0.859	-206.943	2.359	-527.355	3.859	-668.857
0.86	-206.841	2.36	-527.223	3.86	-669.075
0.861	-206.699	2.361	-527.098	3.861	-669.279
0.862	-206.575	2.362	-526.979	3.862	-669.473
0.863	-206.428	2.363	-526.879	3.863	-669.638
0.864	-206.292	2.364	-526.769	3.864	-669.787
0.865	-206.181	2.365	-526.675	3.865	-669.913
0.866	-206.055	2.366	-526.568	3.866	-670.038
0.867	-205.961	2.367	-526.492	3.867	-670.149
0.868	-205.853	2.368	-526.397	3.868	-670.232
0.869	-205.729	2.369	-526.331	3.869	-670.307
0.87	-205.623	2.37	-526.244	3.87	-670.32
0.871	-205.546	2.371	-526.212	3.871	-670.341
0.872	-205.465	2.372	-526.189	3.872	-670.334
0.873	-205.41	2.373	-526.169	3.873	-670.365
0.874	-205.358	2.374	-526.178	3.874	-670.367
0.875	-205.331	2.375	-526.198	3.875	-670.364
0.876	-205.283	2.376	-526.256	3.876	-670.339
0.877	-205.288	2.377	-526.313	3.877	-670.291
0.878	-205.299	2.378	-526.4	3.878	-670.208
0.879	-205.345	2.379	-526.465	3.879	-670.107
0.88	-205.386	2.38	-526.572	3.88	-669.976
0.881	-205.426	2.381	-526.667	3.881	-669.84
0.882	-205.5	2.382	-526.772	3.882	-669.688
0.883	-205.572	2.383	-526.894	3.883	-669.521
0.884	-205.665	2.384	-527.028	3.884	-669.352
0.885	-205.795	2.385	-527.154	3.885	-669.176
0.886	-205.93	2.386	-527.301	3.886	-669.005
0.887	-206.098	2.387	-527.444	3.887	-668.815
0.888	-206.249	2.388	-527.578	3.888	-668.647
0.889	-206.398	2.389	-527.758	3.889	-668.479
0.89	-206.577	2.39	-527.916	3.89	-668.313
0.891	-206.732	2.391	-528.102	3.891	-668.186
0.892	-206.895	2.392	-528.259	3.892	-668.075
0.893	-207.059	2.393	-528.437	3.893	-667.961
0.894	-207.212	2.394	-528.593	3.894	-667.841
0.895	-207.35	2.395	-528.761	3.895	-667.721
0.896	-207.489	2.396	-528.914	3.896	-667.613
0.897	-207.63	2.397	-529.052	3.897	-667.518
0.898	-207.745	2.398	-529.184	3.898	-667.451
0.899	-207.843	2.399	-529.299	3.899	-667.418
0.9	-207.923	2.4	-529.377	3.9	-667.393
0.901	-208.027	2.401	-529.463	3.901	-667.418
0.902	-208.135	2.402	-529.54	3.902	-667.458
0.903	-208.236	2.403	-529.596	3.903	-667.536
0.904	-208.311	2.404	-529.623	3.904	-667.619
0.905	-208.376	2.405	-529.606	3.905	-667.736
0.906	-208.362	2.406	-529.606	3.906	-667.866
0.907	-208.337	2.407	-529.57	3.907	-668.031
0.908	-208.281	2.408	-529.557	3.908	-668.22
0.909	-208.246	2.409	-529.486	3.909	-668.432
0.91	-208.193	2.41	-529.416	3.91	-668.659
0.911	-208.121	2.411	-529.345	3.911	-668.908
0.912	-208.056	2.412	-529.24	3.912	-669.134
0.913	-207.961	2.413	-529.121	3.913	-669.335
0.914	-207.855	2.414	-528.987	3.914	-669.539
0.915	-207.744	2.415	-528.854	3.915	-669.742
0.916	-207.624	2.416	-528.703	3.916	-669.969
0.917	-207.476	2.417	-528.544	3.917	-670.191
0.918	-207.348	2.418	-528.372	3.918	-670.429
0.919	-207.202	2.419	-528.213	3.919	-670.64
0.92	-207.077	2.42	-528.043	3.92	-670.84
0.921	-206.926	2.421	-527.916	3.921	-671.018
0.922	-206.781	2.422	-527.742	3.922	-671.187
0.923	-206.6	2.423	-527.596	3.923	-671.339
0.924	-206.426	2.424	-527.44	3.924	-671.469
0.925	-206.257	2.425	-527.317	3.925	-671.591
0.926	-206.101	2.426	-527.224	3.926	-671.678
0.927	-205.99	2.427	-527.113	3.927	-671.742
0.928	-205.885	2.428	-527.035	3.928	-671.78
0.929	-205.784	2.429	-526.971	3.929	-671.817
0.93	-205.67	2.43	-526.955	3.93	-671.785
0.931	-205.589	2.431	-526.903	3.931	-671.735
0.932	-205.517	2.432	-526.882	3.932	-671.64
0.933	-205.459	2.433	-526.877	3.933	-671.596
0.934	-205.409	2.434	-526.906	3.934	-671.535
0.935	-205.386	2.435	-526.94	3.935	-671.483
0.936	-205.351	2.436	-526.984	3.936	-671.408
0.937	-205.376	2.437	-527.029	3.937	-671.308
0.938	-205.402	2.438	-527.126	3.938	-671.199
0.939	-205.436	2.439	-527.231	3.939	-671.057
0.94	-205.473	2.44	-527.343	3.94	-670.917
0.941	-205.513	2.441	-527.487	3.941	-670.777
0.942	-205.591	2.442	-527.616	3.942	-670.642
0.943	-205.666	2.443	-527.783	3.943	-670.487
0.944	-205.78	2.444	-527.926	3.944	-670.334
0.945	-205.894	2.445	-528.098	3.945	-670.174
0.946	-206.026	2.446	-528.226	3.946	-670.03
0.947	-206.156	2.447	-528.387	3.947	-669.877
0.948	-206.294	2.448	-528.543	3.948	-669.762
0.949	-206.419	2.449	-528.691	3.949	-669.62
0.95	-206.558	2.45	-528.808	3.95	-669.482
0.951	-206.683	2.451	-528.926	3.951	-669.365
0.952	-206.805	2.452	-529.048	3.952	-669.262
0.953	-206.921	2.453	-529.161	3.953	-669.193
0.954	-207.035	2.454	-529.268	3.954	-669.093
0.955	-207.14	2.455	-529.348	3.955	-669.022
0.956	-207.22	2.456	-529.435	3.956	-668.945
0.957	-207.319	2.457	-529.511	3.957	-668.893
0.958	-207.39	2.458	-529.591	3.958	-668.859
0.959	-207.484	2.459	-529.611	3.959	-668.843
0.96	-207.546	2.46	-529.64	3.96	-668.854
0.961	-207.623	2.461	-529.623	3.961	-668.883
0.962	-207.686	2.462	-529.586	3.962	-668.891
0.963	-207.736	2.463	-529.546	3.963	-668.964
0.964	-207.764	2.464	-529.483	3.964	-669.039
0.965	-207.774	2.465	-529.433	3.965	-669.143
0.966	-207.75	2.466	-529.364	3.966	-669.277
0.967	-207.719	2.467	-529.316	3.967	-669.405
0.968	-207.66	2.468	-529.234	3.968	-669.585
0.969	-207.62	2.469	-529.164	3.969	-669.762
0.97	-207.575	2.47	-529.061	3.97	-669.967
0.971	-207.511	2.471	-528.973	3.971	-670.169
0.972	-207.46	2.472	-528.866	3.972	-670.403
0.973	-207.389	2.473	-528.767	3.973	-670.627
0.974	-207.306	2.474	-528.654	3.974	-670.86
0.975	-207.206	2.475	-528.564	3.975	-671.088
0.976	-207.117	2.476	-528.454	3.976	-671.323
0.977	-207.039	2.477	-528.351	3.977	-671.541
0.978	-206.968	2.478	-528.26	3.978	-671.773
0.979	-206.879	2.479	-528.148	3.979	-671.985
0.98	-206.778	2.48	-528.072	3.98	-672.209
0.981	-206.665	2.481	-527.992	3.981	-672.413
0.982	-206.558	2.482	-527.942	3.982	-672.595
0.983	-206.449	2.483	-527.883	3.983	-672.803
0.984	-206.349	2.484	-527.848	3.984	-672.944
0.985	-206.257	2.485	-527.802	3.985	-673.096
0.986	-206.167	2.486	-527.763	3.986	-673.215
0.987	-206.108	2.487	-527.738	3.987	-673.311
0.988	-206.046	2.488	-527.714	3.988	-673.38
0.989	-206.026	2.489	-527.685	3.989	-673.414
0.99	-205.948	2.49	-527.697	3.99	-673.416
0.991	-205.898	2.491	-527.724	3.991	-673.42
0.992	-205.855	2.492	-527.753	3.992	-673.377
0.993	-205.81	2.493	-527.818	3.993	-673.328
0.994		2.494	-527.872	3.994	-673.266
0.995		2.495	-527.945	3.995	-673.172
0.996		2.496	-528.001	3.996	-673.071
0.997		2.497	-528.097	3.997	-672.929
0.998		2.498	-528.149	3.998	-672.789
0.999		2.499	-528.243	3.999	-672.63
1		2.5	-528.363	4	-672.495
1.001		2.501	-528.466	4.001	-672.324
1.002		2.502	-528.583	4.002	-672.185
1.003		2.503	-528.695	4.003	-672.043
1.004		2.504	-528.831	4.004	-671.888
1.005		2.505	-528.957	4.005	-671.746
1.006		2.506	-529.131	4.006	-671.594
1.007		2.507	-529.267	4.007	-671.442
1.008		2.508	-529.414	4.008	-671.313
1.009		2.509	-529.562	4.009	-671.205
1.01		2.51		4.01	-671.099
1.011		2.511		4.011	-671.05
1.012		2.512		4.012	-670.979
1.013		2.513		4.013	-670.959
1.014		2.514		4.014	-670.928
1.015		2.515		4.015	-670.932
1.016		2.516		4.016	-670.938
1.017		2.517		4.017	-670.987
1.018		2.518		4.018	-671.062
1.019		2.519		4.019	-671.155
1.02		2.52		4.02	-671.255
1.021		2.521		4.021
1.022		2.522		4.022
1.023		2.523		4.023
1.024		2.524		4.024
1.025		2.525		4.025
1.026		2.526		4.026
1.027		2.527		4.027
1.028		2.528		4.028
1.029		2.529		4.029
1.03		2.53		4.03
1.031		2.531		4.031
1.032		2.532		4.032
1.033		2.533		4.033
1.034		2.534		4.034
1.035		2.535		4.035
1.036		2.536		4.036
1.037		2.537		4.037
1.038		2.538		4.038
1.039		2.539		4.039
1.04		2.54		4.04
1.041		2.541		4.041
1.042		2.542		4.042
1.043		2.543		4.043
1.044		2.544		4.044
1.045		2.545		4.045
1.046		2.546		4.046
1.047		2.547		4.047
1.048		2.548		4.048
1.049		2.549		4.049
1.05		2.55		4.05
1.051		2.551		4.051
1.052		2.552		4.052
1.053		2.553		4.053
1.054		2.554		4.054
1.055		2.555		4.055
1.056		2.556		4.056
1.057		2.557		4.057
1.058		2.558		4.058
1.059		2.559		4.059
1.06		2.56		4.06
1.061		2.561		4.061
1.062		2.562		4.062
1.063		2.563		4.063
1.064		2.564		4.064
1.065		2.565		4.065
1.066		2.566		4.066
1.067		2.567		4.067
1.068		2.568		4.068
1.069		2.569		4.069
1.07		2.57		4.07
1.071		2.571		4.071
1.072		2.572		4.072
1.073		2.573		4.073
1.074		2.574		4.074
1.075		2.575		4.075
1.076		2.576		4.076
1.077		2.577		4.077
1.078		2.578		4.078
1.079		2.579		4.079
1.08		2.58		4.08
1.081		2.581		4.081
1.082		2.582		4.082
1.083		2.583		4.083
1.084		2.584		4.084
1.085		2.585		4.085
1.086		2.586		4.086
1.087		2.587		4.087
1.088		2.588		4.088
1.089		2.589		4.089
1.09		2.59		4.09
1.091		2.591		4.091
1.092		2.592		4.092
1.093		2.593		4.093
1.094		2.594		4.094
1.095		2.595		4.095
1.096		2.596		4.096
1.097		2.597		4.097
1.098		2.598		4.098
1.099		2.599		4.099
1.1		2.6		4.1
1.101		2.601		4.101
1.102		2.602		4.102
1.103		2.603		4.103
1.104		2.604		4.104
1.105		2.605		4.105
1.106		2.606		4.106
1.107		2.607		4.107
1.108		2.608		4.108
1.109		2.609		4.109
1.11		2.61		4.11
1.111		2.611		4.111
1.112		2.612		4.112
1.113		2.613		4.113
1.114		2.614		4.114
1.115		2.615		4.115
1.116		2.616		4.116
1.117		2.617		4.117
1.118		2.618		4.118
1.119		2.619		4.119
1.12		2.62		4.12
1.121		2.621		4.121
1.122		2.622		4.122
1.123		2.623		4.123
1.124		2.624		4.124
1.125		2.625		4.125
1.126		2.626		4.126
1.127		2.627		4.127
1.128		2.628		4.128
1.129		2.629		4.129
1.13		2.63		4.13
1.131		2.631		4.131
1.132		2.632		4.132
1.133		2.633		4.133
1.134		2.634		4.134
1.135		2.635		4.135
1.136		2.636		4.136
1.137		2.637		4.137
1.138		2.638		4.138
1.139		2.639		4.139
1.14		2.64		4.14
1.141		2.641		4.141
1.142		2.642		4.142
1.143		2.643		4.143
1.144		2.644		4.144
1.145		2.645		4.145
1.146		2.646		4.146
1.147		2.647		4.147
1.148		2.648		4.148
1.149		2.649		4.149
1.15		2.65		4.15
1.151		2.651		4.151
1.152		2.652		4.152
1.153		2.653		4.153
1.154		2.654		4.154
1.155		2.655		4.155
1.156		2.656		4.156
1.157		2.657		4.157
1.158		2.658		4.158
1.159		2.659		4.159
1.16		2.66		4.16
1.161		2.661		4.161
1.162		2.662		4.162
1.163		2.663		4.163
1.164		2.664		4.164
1.165		2.665		4.165
1.166		2.666		4.166
1.167		2.667		4.167
1.168		2.668		4.168
1.169		2.669		4.169
1.17		2.67		4.17
1.171		2.671		4.171
1.172		2.672		4.172
1.173		2.673		4.173
1.174		2.674		4.174
1.175		2.675		4.175
1.176		2.676		4.176
1.177		2.677		4.177
1.178		2.678		4.178
1.179		2.679		4.179
1.18		2.68		4.18
1.181		2.681		4.181
1.182		2.682		4.182
1.183		2.683		4.183
1.184		2.684		4.184
1.185		2.685		4.185
1.186		2.686		4.186
1.187		2.687		4.187
1.188		2.688		4.188
1.189		2.689		4.189
1.19		2.69		4.19
1.191		2.691		4.191
1.192		2.692		4.192
1.193		2.693		4.193
1.194		2.694		4.194
1.195		2.695		4.195
1.196		2.696		4.196
1.197		2.697		4.197
1.198		2.698		4.198
1.199		2.699		4.199
1.2		2.7		4.2
1.201		2.701		4.201
1.202		2.702		4.202
1.203		2.703		4.203
1.204		2.704		4.204
1.205		2.705		4.205
1.206		2.706		4.206
1.207		2.707		4.207
1.208		2.708		4.208
1.209		2.709		4.209
1.21		2.71		4.21
1.211		2.711		4.211
1.212		2.712		4.212
1.213		2.713		4.213
1.214		2.714		4.214
1.215		2.715		4.215
1.216		2.716		4.216
1.217		2.717		4.217
1.218		2.718		4.218
1.219		2.719		4.219
1.22		2.72		4.22
1.221		2.721		4.221
1.222		2.722		4.222
1.223		2.723		4.223
1.224		2.724		4.224
1.225		2.725		4.225
1.226		2.726		4.226
1.227		2.727		4.227
1.228		2.728		4.228
1.229		2.729		4.229
1.23		2.73		4.23
1.231		2.731		4.231
1.232		2.732		4.232
1.233		2.733		4.233
1.234		2.734		4.234
1.235		2.735		4.235
1.236		2.736		4.236
1.237		2.737		4.237
1.238		2.738		4.238
1.239		2.739		4.239
1.24		2.74		4.24
1.241		2.741		4.241
1.242		2.742		4.242
1.243		2.743		4.243
1.244		2.744		4.244
1.245		2.745		4.245
1.246		2.746		4.246
1.247		2.747		4.247
1.248		2.748		4.248
1.249		2.749		4.249
1.25		2.75		4.25
1.251		2.751		4.251
1.252		2.752		4.252
1.253		2.753		4.253
1.254		2.754		4.254
1.255		2.755		4.255
1.256		2.756		4.256
1.257		2.757		4.257
1.258		2.758		4.258
1.259		2.759		4.259
1.26		2.76		4.26
1.261		2.761		4.261
1.262		2.762		4.262
1.263		2.763		4.263
1.264		2.764		4.264
1.265		2.765		4.265
1.266		2.766		4.266
1.267		2.767		4.267
1.268		2.768		4.268
1.269		2.769		4.269
1.27		2.77		4.27
1.271		2.771		4.271
1.272		2.772		4.272
1.273		2.773		4.273
1.274		2.774		4.274
1.275		2.775		4.275
1.276		2.776		4.276
1.277		2.777		4.277
1.278		2.778		4.278
1.279		2.779		4.279
1.28		2.78		4.28
1.281		2.781		4.281
1.282		2.782		4.282
1.283		2.783		4.283
1.284		2.784		4.284
1.285		2.785		4.285
1.286		2.786		4.286
1.287		2.787		4.287
1.288		2.788		4.288
1.289		2.789		4.289
1.29		2.79		4.29
1.291		2.791		4.291
1.292		2.792		4.292
1.293		2.793		4.293
1.294		2.794		4.294
1.295		2.795		4.295
1.296		2.796		4.296
1.297		2.797		4.297
1.298		2.798		4.298
1.299		2.799		4.299
1.3		2.8		4.3
1.301		2.801		4.301
1.302		2.802		4.302
1.303		2.803		4.303
1.304		2.804		4.304
1.305		2.805		4.305
1.306		2.806		4.306
1.307		2.807		4.307
1.308		2.808		4.308
1.309		2.809		4.309
1.31		2.81		4.31
1.311		2.811		4.311
1.312		2.812		4.312
1.313		2.813		4.313
1.314		2.814		4.314
1.315		2.815		4.315
1.316		2.816		4.316
1.317		2.817		4.317
1.318		2.818		4.318
1.319		2.819		4.319
1.32		2.82		4.32
1.321		2.821		4.321
1.322		2.822		4.322
1.323		2.823		4.323
1.324		2.824		4.324
1.325		2.825		4.325
1.326		2.826		4.326
1.327		2.827		4.327
1.328		2.828		4.328
1.329		2.829		4.329
1.33		2.83		4.33
1.331		2.831		4.331
1.332		2.832		4.332
1.333		2.833		4.333
1.334		2.834		4.334
1.335		2.835		4.335
1.336		2.836		4.336
1.337		2.837		4.337
1.338		2.838		4.338
1.339		2.839		4.339
1.34		2.84		4.34
1.341		2.841		4.341
1.342		2.842		4.342
1.343		2.843		4.343
1.344		2.844		4.344
1.345		2.845		4.345
1.346		2.846		4.346
1.347		2.847		4.347
1.348		2.848		4.348
1.349		2.849		4.349
1.35		2.85		4.35
1.351		2.851		4.351
1.352		2.852		4.352
1.353		2.853		4.353
1.354		2.854		4.354
1.355		2.855		4.355
1.356		2.856		4.356
1.357		2.857		4.357
1.358		2.858		4.358
1.359		2.859		4.359
1.36		2.86		4.36
1.361		2.861		4.361
1.362		2.862		4.362
1.363		2.863		4.363
1.364		2.864		4.364
1.365		2.865		4.365
1.366		2.866		4.366
1.367		2.867		4.367
1.368		2.868		4.368
1.369		2.869		4.369
1.37		2.87		4.37
1.371		2.871		4.371
1.372		2.872		4.372
1.373		2.873		4.373
1.374		2.874		4.374
1.375		2.875		4.375
1.376		2.876		4.376
1.377		2.877		4.377
1.378		2.878		4.378
1.379		2.879		4.379
1.38		2.88		4.38
1.381		2.881		4.381
1.382		2.882		4.382
1.383		2.883		4.383
1.384		2.884		4.384
1.385		2.885		4.385
1.386		2.886		4.386
1.387		2.887		4.387
1.388		2.888		4.388
1.389		2.889		4.389
1.39		2.89		4.39
1.391		2.891		4.391
1.392		2.892		4.392
1.393		2.893		4.393
1.394		2.894		4.394
1.395		2.895		4.395
1.396		2.896		4.396
1.397		2.897		4.397
1.398		2.898		4.398
1.399		2.899		4.399
1.4		2.9		4.4
1.401		2.901		4.401
1.402		2.902		4.402
1.403		2.903		4.403
1.404		2.904		4.404
1.405		2.905		4.405
1.406		2.906		4.406
1.407		2.907		4.407
1.408		2.908		4.408
1.409		2.909		4.409
1.41		2.91		4.41
1.411		2.911		4.411
1.412		2.912		4.412
1.413		2.913		4.413
1.414		2.914		4.414
1.415		2.915		4.415
1.416		2.916		4.416
1.417		2.917		4.417
1.418		2.918		4.418
1.419		2.919		4.419
1.42		2.92		4.42
1.421		2.921		4.421
1.422		2.922		4.422
1.423		2.923		4.423
1.424		2.924		4.424
1.425		2.925		4.425
1.426		2.926		4.426
1.427		2.927		4.427
1.428		2.928		4.428
1.429		2.929		4.429
1.43		2.93		4.43
1.431		2.931		4.431
1.432		2.932		4.432
1.433		2.933		4.433
1.434		2.934		4.434
1.435		2.935		4.435
1.436		2.936		4.436
1.437		2.937		4.437
1.438		2.938		4.438
1.439		2.939		4.439
1.44		2.94		4.44
1.441		2.941		4.441
1.442		2.942		4.442
1.443		2.943		4.443
1.444		2.944		4.444
1.445		2.945		4.445
1.446		2.946		4.446
1.447		2.947		4.447
1.448		2.948		4.448
1.449		2.949		4.449
1.45		2.95		4.45
1.451		2.951		4.451
1.452		2.952		4.452
1.453		2.953		4.453
1.454		2.954		4.454
1.455		2.955		4.455
1.456		2.956		4.456
1.457		2.957		4.457
1.458		2.958		4.458
1.459		2.959		4.459
1.46		2.96		4.46
1.461		2.961		4.461
1.462		2.962		4.462
1.463		2.963		4.463
1.464		2.964		4.464
1.465		2.965		4.465
1.466		2.966		4.466
1.467		2.967		4.467
1.468		2.968		4.468
1.469		2.969		4.469
1.47		2.97		4.47
1.471		2.971		4.471
1.472		2.972		4.472
1.473		2.973		4.473
1.474		2.974		4.474
1.475		2.975		4.475
1.476		2.976		4.476
1.477		2.977		4.477
1.478		2.978		4.478
1.479		2.979		4.479
1.48		2.98		4.48
1.481		2.981		4.481
1.482		2.982		4.482
1.483		2.983		4.483
1.484		2.984		4.484
1.485		2.985		4.485
1.486		2.986		4.486
1.487		2.987		4.487
1.488		2.988		4.488
1.489		2.989		4.489
1.49		2.99		4.49
1.491		2.991		4.491
1.492		2.992		4.492
1.493		2.993		4.493
1.494		2.994		4.494
1.495		2.995		4.495
1.496		2.996		4.496
1.497		2.997		4.497
1.498		2.998		4.498
1.499		2.999		4.499
1.5		3		4.5

## Sheet: Fig. 2b
Materials	density	yEr±	density	yEr±	density	yEr±
PTFE	550.87	37.7567	--	--		--
PVC	--	--	1242.73	50.5671		--
PCTFE	--	--	--		1642.46	31.3108

## Sheet: Fig. 2c
Times	PCTFE	PTFE	PVC
0	0.99393	0.99512	1
15	0.9936	0.99158	0.96494
30	0.99087	0.9903	0.94272
45	0.98058	0.98892	0.92318
60	0.97894	0.98653	0.90531
75	0.97361	0.98474	0.89039
90	0.96767	0.98355	0.8779
105	0.96331	0.98106	0.86538
120	0.96049	0.98095	0.8534
135	0.95659	0.97962	0.84476
150	0.95195	0.97723	0.83488
165	0.95171	0.97657	0.8227
180	0.95143	0.97666	0.81499
195	0.94805	0.97523	0.80677
210	0.94537	0.97463	0.80064
225	0.93993	0.97509	0.79317
240	0.93888	0.97217	0.78652
255	0.93767	0.9736	0.77677
270	0.93366	0.97221	0.7701
285	0.93192	0.9727	0.76344
300	0.93115	0.97209	0.75661
315	0.93005	0.97139	0.75023
330	0.92864	0.96971	0.74347
345	0.92864	0.96981	0.73507
360	0.92507	0.96971	0.72958
375	0.92474	0.96919	0.72497
390	0.92199	0.96726	0.7171
405	0.92188	0.9662	0.71322
420	0.92071	0.96741	0.70773
435	0.91931	0.96672	0.70241
450	0.91765	0.96688	0.69355
465	0.91637	0.96668	0.69232
480	0.91398	0.96575	0.68797
495	0.91299	0.96532	0.68101
510	0.91036	0.96511	0.67342
525	0.91049	0.96628	0.66813
540	0.91165	0.96348	0.66525
555	0.91102	0.96333	0.66059
570	0.9056	0.96465	0.65514
585	0.90563	0.96328	0.65236
600	0.90436	0.96374	0.64841
615	0.90384	0.96226	0.6442
630	0.90419	0.96203	0.6376
645	0.90447	0.96091	0.63745
660	0.90302	0.96172	0.632
675	0.90324	0.96049	0.62702
690	0.90113	0.96003	0.62198
705	0.90053	0.96146	0.61785
720	0.89642	0.96241	0.61432
735	0.89841	0.96362	0.61177
750	0.89769	0.96375	0.60725
765	0.89637	0.96272	0.60478
780	0.89605	0.96386	0.59986
795	0.89288	0.96356	0.59743
810	0.89344	0.96254	0.5934
825	0.89385	0.96235	0.59219
840	0.89109	0.96453	0.58732
855	0.8924	0.96346	0.58285
870	0.89079	0.96381	0.57644
885	0.88881	0.96185	0.57654
900	0.89078	0.96319	0.57444
915	0.88941	0.96158	0.5687
930	0.88941	0.9625	0.56547
945	0.88968	0.96107	0.56418
960	0.88891	0.96379	0.56386
975	0.88668	0.9645	0.55876
990	0.88652	0.96302	0.55589

## Sheet: Fig. 2f
Time	Thickness-15 μm	Time	Thickness-20 μm	Time	Thickness-25 μm	Time	Thickness-55 μm	Time	Thickness-75 μm	Time	20 μm-rough surface
0	0.07062	1.5	0.0302	3	0.06374	4.5	0.13532	6	0.07082	7.5	-0.08314
0.001	0.07515	1.501	0.0278	3.001	0.06744	4.501	0.13639	6.001	0.07307	7.501	-0.07672
0.002	0.07741	1.502	0.02572	3.002	0.07447	4.502	0.13747	6.002	0.07501	7.502	-0.0707
0.003	0.07364	1.503	0.02588	3.003	0.07743	4.503	0.13908	6.003	0.08129	7.503	-0.06669
0.004	0.07741	1.504	0.02139	3.004	0.07965	4.504	0.13693	6.004	0.08743	7.504	-0.06128
0.005	0.08005	1.505	0.01354	3.005	0.08298	4.505	0.13352	6.005	0.08892	7.505	-0.05586
0.006	0.07797	1.506	0.01066	3.006	0.08761	4.506	0.1355	6.006	0.09176	7.506	-0.05185
0.007	0.07854	1.507	0.00697	3.007	0.09038	4.507	0.1337	6.007	0.09506	7.507	-0.05285
0.008	0.07854	1.508	0.00137	3.008	0.09279	4.508	0.13119	6.008	0.09864	7.508	-0.05125
0.009	0.08043	1.509	-0.00424	3.009	0.10056	4.509	0.13083	6.009	0.10044	7.509	-0.04543
0.01	0.07986	1.51	-0.0092	3.01	0.10815	4.51	0.13119	6.01	0.10149	7.51	-0.04463
0.011	0.08061	1.511	-0.01417	3.011	0.10999	4.511	0.13155	6.011	0.10418	7.511	-0.04523
0.012	0.08287	1.512	-0.02154	3.012	0.11351	4.512	0.13012	6.012	0.10418	7.512	-0.04402
0.013	0.08099	1.513	-0.02763	3.013	0.11758	4.513	0.13209	6.013	0.10343	7.513	-0.04322
0.014	0.08118	1.514	-0.02907	3.014	0.12202	4.514	0.13442	6.014	0.10268	7.514	-0.04362
0.015	0.08099	1.515	-0.03612	3.015	0.12424	4.515	0.13245	6.015	0.10208	7.515	-0.04563
0.016	0.08287	1.516	-0.04108	3.016	0.12554	4.516	0.13083	6.016	0.10014	7.516	-0.04443
0.017	0.0808	1.517	-0.04381	3.017	0.12887	4.517	0.12922	6.017	0.09446	7.517	-0.04202
0.018	0.07778	1.518	-0.04509	3.018	0.12887	4.518	0.12958	6.018	0.09341	7.518	-0.04342
0.019	0.0759	1.519	-0.04765	3.019	0.12794	4.519	0.12779	6.019	0.09206	7.519	-0.04362
0.02	0.07251	1.52	-0.05214	3.02	0.12702	4.52	0.1294	6.02	0.08967	7.52	-0.04463
0.021	0.06873	1.521	-0.05326	3.021	0.12627	4.521	0.13424	6.021	0.08802	7.521	-0.04623
0.022	0.06572	1.522	-0.05454	3.022	0.12387	4.522	0.13334	6.022	0.08683	7.522	-0.05084
0.023	0.06383	1.523	-0.05646	3.023	0.11684	4.523	0.13316	6.023	0.08489	7.523	-0.05606
0.024	0.06477	1.524	-0.05871	3.024	0.11554	4.524	0.1346	6.024	0.0804	7.524	-0.05706
0.025	0.06082	1.525	-0.05534	3.025	0.11388	4.525	0.13872	6.025	0.07651	7.525	-0.05887
0.026	0.06044	1.526	-0.05182	3.026	0.11092	4.526	0.14392	6.026	0.07756	7.526	-0.06087
0.027	0.06157	1.527	-0.05134	3.027	0.10888	4.527	0.14285	6.027	0.07471	7.527	-0.06047
0.028	0.0595	1.528	-0.05005	3.028	0.1074	4.528	0.1459	6.028	0.07157	7.528	-0.05766
0.029	0.05836	1.529	-0.04733	3.029	0.105	4.529	0.14913	6.029	0.07023	7.529	-0.05727
0.03	0.05629	1.53	-0.04717	3.03	0.09945	4.53	0.14895	6.03	0.06918	7.53	-0.05927
0.031	0.05516	1.531	-0.04669	3.031	0.09464	4.531	0.15038	6.031	0.06798	7.531	-0.05566
0.032	0.05176	1.532	-0.04349	3.032	0.09593	4.532	0.15128	6.032	0.06365	7.532	-0.05125
0.033	0.04818	1.533	-0.03964	3.033	0.09242	4.533	0.15307	6.033	0.062	7.533	-0.04904
0.034	0.04988	1.534	-0.03676	3.034	0.08853	4.534	0.15164	6.034	0.0608	7.534	-0.04763
0.035	0.04781	1.535	-0.03836	3.035	0.08687	4.535	0.15235	6.035	0.05871	7.535	-0.04583
0.036	0.0463	1.536	-0.03436	3.036	0.08557	4.536	0.15738	6.036	0.05781	7.536	-0.03981
0.037	0.04498	1.537	-0.03003	3.037	0.08409	4.537	0.16114	6.037	0.05766	7.537	-0.0374
0.038	0.04535	1.538	-0.02795	3.038	0.07873	4.538	0.16544	6.038	0.05886	7.538	-0.04242
0.039	0.04535	1.539	-0.02538	3.039	0.07669	4.539	0.16957	6.039	0.05721	7.539	-0.03981
0.04	0.04498	1.54	-0.02282	3.04	0.07521	4.54	0.17441	6.04	0.05677	7.54	-0.0368
0.041	0.04799	1.541	-0.01962	3.041	0.07262	4.541	0.17674	6.041	0.05692	7.541	-0.0374
0.042	0.04931	1.542	-0.01914	3.042	0.07151	4.542	0.17477	6.042	0.05363	7.542	-0.0364
0.043	0.04762	1.543	-0.0177	3.043	0.07133	4.543	0.17925	6.043	0.05048	7.543	-0.03239
0.044	0.04668	1.544	-0.01337	3.044	0.07281	4.544	0.18212	6.044	0.04974	7.544	-0.03038
0.045	0.04441	1.545	-0.01209	3.045	0.07077	4.545	0.18338	6.045	0.04989	7.545	-0.03078
0.046	0.04479	1.546	-0.01337	3.046	0.07022	4.546	0.18696	6.046	0.04974	7.546	-0.03259
0.047	0.04064	1.547	-0.01209	3.047	0.0704	4.547	0.18876	6.047	0.04435	7.547	-0.03379
0.048	0.03762	1.548	-0.00985	3.048	0.06633	4.548	0.19342	6.048	0.04316	7.548	-0.03379
0.049	0.0363	1.549	-0.00824	3.049	0.06245	4.549	0.19611	6.049	0.04211	7.549	-0.037
0.05	0.03442	1.55	-0.00728	3.05	0.06152	4.55	0.19916	6.05	0.03897	7.55	-0.03861
0.051	0.03366	1.551	-0.00328	3.051	0.06171	4.551	0.20436	6.051	0.03687	7.551	-0.03901
0.052	0.03404	1.552	-7.37407e-05	3.052	0.06152	4.552	0.20705	6.052	0.03478	7.552	-0.04202
0.053	0.03555	1.553	-0.002	3.053	0.05486	4.553	0.21118	6.053	0.03657	7.553	-0.04804
0.054	0.03536	1.554	-0.00039324	3.054	0.05338	4.554	0.2162	6.054	0.03657	7.554	-0.05004
0.055	0.03348	1.555	0.00185	3.055	0.05209	4.555	0.22283	6.055	0.03672	7.555	-0.04844
0.056	0.03743	1.556	0.00489	3.056	0.0482	4.556	0.2266	6.056	0.04001	7.556	-0.04984
0.057	0.0397	1.557	0.00489	3.057	0.04561	4.557	0.22642	6.057	0.03986	7.557	-0.05425
0.058	0.04139	1.558	0.00457	3.058	0.04302	4.558	0.22803	6.058	0.03882	7.558	-0.05345
0.059	0.04384	1.559	0.00617	3.059	0.04524	4.559	0.22875	6.059	0.03852	7.559	-0.04984
0.06	0.04649	1.56	0.00537	3.06	0.04524	4.56	0.23001	6.06	0.03957	7.56	-0.05205
0.061	0.04894	1.561	0.00537	3.061	0.04543	4.561	0.23162	6.061	0.03687	7.561	-0.05606
0.062	0.04837	1.562	0.00553	3.062	0.0495	4.562	0.23288	6.062	0.03403	7.562	-0.05686
0.063	0.05082	1.563	0.00697	3.063	0.04931	4.563	0.23377	6.063	0.03523	7.563	-0.05766
0.064	0.05648	1.564	0.00681	3.064	0.04802	4.564	0.23019	6.064	0.03613	7.564	-0.06087
0.065	0.05742	1.565	0.00249	3.065	0.04765	4.565	0.23019	6.065	0.03358	7.565	-0.06168
0.066	0.06176	1.566	0.00249	3.066	0.04894	4.566	0.23072	6.066	0.03299	7.566	-0.05987
0.067	0.06477	1.567	0.00233	3.067	0.04561	4.567	0.22642	6.067	0.03254	7.567	-0.05566
0.068	0.06949	1.568	-0.00039324	3.068	0.0421	4.568	0.22463	6.068	0.03463	7.568	-0.05405
0.069	0.07213	1.569	-0.00232	3.069	0.04358	4.569	0.22265	6.069	0.03418	7.569	-0.05746
0.07	0.07533	1.57	-0.00408	3.07	0.04469	4.57	0.22086	6.07	0.03388	7.57	-0.05365
0.071	0.07929	1.571	-0.00584	3.071	0.04154	4.571	0.21889	6.071	0.03598	7.571	-0.05125
0.072	0.08043	1.572	-0.01049	3.072	0.0408	4.572	0.21584	6.072	0.03538	7.572	-0.05024
0.073	0.0808	1.573	-0.01401	3.073	0.04025	4.573	0.2144	6.073	0.03478	7.573	-0.04723
0.074	0.08174	1.574	-0.01241	3.074	0.04284	4.574	0.211	6.074	0.03343	7.574	-0.04222
0.075	0.08514	1.575	-0.01674	3.075	0.04228	4.575	0.20508	6.075	0.03284	7.575	-0.04182
0.076	0.08834	1.576	-0.02138	3.076	0.04191	4.576	0.20095	6.076	0.03164	7.576	-0.04302
0.077	0.08533	1.577	-0.02378	3.077	0.0445	4.577	0.19719	6.077	0.0267	7.577	-0.04302
0.078	0.08533	1.578	-0.02603	3.078	0.04376	4.578	0.1945	6.078	0.02581	7.578	-0.04122
0.079	0.08476	1.579	-0.02875	3.079	0.04302	4.579	0.19091	6.079	0.02625	7.579	-0.04021
0.08	0.08287	1.58	-0.03291	3.08	0.04136	4.58	0.18822	6.08	0.02551	7.58	-0.03921
0.081	0.08344	1.581	-0.0342	3.081	0.04062	4.581	0.18481	6.081	0.02476	7.581	-0.037
0.082	0.08382	1.582	-0.03644	3.082	0.03914	4.582	0.1789	6.082	0.02925	7.582	-0.02978
0.083	0.08325	1.583	-0.03948	3.083	0.03303	4.583	0.17603	6.083	0.03329	7.583	-0.02356
0.084	0.08024	1.584	-0.04124	3.084	0.03192	4.584	0.17692	6.084	0.03538	7.584	-0.02076
0.085	0.07854	1.585	-0.04205	3.085	0.03248	4.585	0.17925	6.085	0.03762	7.585	-0.01594
0.086	0.08212	1.586	-0.04157	3.086	0.03155	4.586	0.17638	6.086	0.04331	7.586	-0.01153
0.087	0.08118	1.587	-0.04413	3.087	0.03063	4.587	0.17351	6.087	0.0457	7.587	-0.01253
0.088	0.08156	1.588	-0.04509	3.088	0.03618	4.588	0.17334	6.088	0.04674	7.588	-0.01293
0.089	0.08287	1.589	-0.04461	3.089	0.04117	4.589	0.17029	6.089	0.04839	7.589	-0.00932
0.09	0.08646	1.59	-0.04637	3.09	0.04376	4.59	0.16724	6.09	0.05153	7.59	-0.00651
0.091	0.08816	1.591	-0.04717	3.091	0.04654	4.591	0.1658	6.091	0.05407	7.591	-0.00751
0.092	0.08778	1.592	-0.04541	3.092	0.05357	4.592	0.16419	6.092	0.05437	7.592	-0.00812
0.093	0.09174	1.593	-0.04205	3.093	0.05653	4.593	0.16311	6.093	0.05781	7.593	-0.00832
0.094	0.09212	1.594	-0.03884	3.094	0.05782	4.594	0.16025	6.094	0.06095	7.594	-0.00691
0.095	0.09023	1.595	-0.04028	3.095	0.05986	4.595	0.1606	6.095	0.062	7.595	-0.00912
0.096	0.0891	1.596	-0.03612	3.096	0.06374	4.596	0.16275	6.096	0.06439	7.596	-0.00952
0.097	0.08797	1.597	-0.03163	3.097	0.06689	4.597	0.16204	6.097	0.06768	7.597	-0.00711
0.098	0.08872	1.598	-0.03003	3.098	0.06726	4.598	0.16275	6.098	0.07127	7.598	-0.0041
0.099	0.08797	1.599	-0.02699	3.099	0.07151	4.599	0.16401	6.099	0.07307	7.599	-0.00611
0.1	0.08929	1.6	-0.02378	3.1	0.0754	4.6	0.16455	6.1	0.07457	7.6	-0.01112
0.101	0.08947	1.601	-0.01978	3.101	0.07669	4.601	0.16455	6.101	0.07741	7.601	-0.01333
0.102	0.08608	1.602	-0.01802	3.102	0.07965	4.602	0.16562	6.102	0.078	7.602	-0.01654
0.103	0.08571	1.603	-0.01449	3.103	0.08372	4.603	0.17047	6.103	0.07531	7.603	-0.02437
0.104	0.08476	1.604	-0.00856	3.104	0.08816	4.604	0.17101	6.104	0.07501	7.604	-0.03038
0.105	0.08589	1.605	-0.00696	3.105	0.09038	4.605	0.17047	6.105	0.07546	7.605	-0.03399
0.106	0.08344	1.606	-0.00488	3.106	0.09223	4.606	0.1719	6.106	0.07606	7.606	-0.03801
0.107	0.07703	1.607	-0.002	3.107	0.09575	4.607	0.17513	6.107	0.07322	7.607	-0.04342
0.108	0.07439	1.608	0.00265	3.108	0.09649	4.608	0.17746	6.108	0.07247	7.608	-0.04643
0.109	0.07005	1.609	0.00553	3.109	0.09316	4.609	0.17908	6.109	0.07397	7.609	-0.04804
0.11	0.06383	1.61	0.00794	3.11	0.09279	4.61	0.18392	6.11	0.07352	7.61	-0.05305
0.111	0.0578	1.611	0.01226	3.111	0.09334	4.611	0.18768	6.111	0.07292	7.611	-0.05325
0.112	0.05271	1.612	0.01498	3.112	0.09408	4.612	0.18948	6.112	0.07382	7.612	-0.05305
0.113	0.04649	1.613	0.0129	3.113	0.09057	4.613	0.19342	6.113	0.07516	7.613	-0.05185
0.114	0.03819	1.614	0.01306	3.114	0.08964	4.614	0.19575	6.114	0.07471	7.614	-0.05245
0.115	0.03857	1.615	0.0121	3.115	0.09149	4.615	0.20042	6.115	0.07442	7.615	-0.05746
0.116	0.03762	1.616	0.01354	3.116	0.09094	4.616	0.20382	6.116	0.0777	7.616	-0.05566
0.117	0.03517	1.617	0.01194	3.117	0.0902	4.617	0.20651	6.117	0.07845	7.617	-0.05365
0.118	0.03385	1.618	0.01114	3.118	0.09131	4.618	0.21028	6.118	0.0777	7.618	-0.05787
0.119	0.03253	1.619	0.01354	3.119	0.09297	4.619	0.21279	6.119	0.07845	7.619	-0.05947
0.12	0.0314	1.62	0.0137	3.12	0.09242	4.62	0.21512	6.12	0.07905	7.62	-0.05706
0.121	0.02744	1.621	0.01467	3.121	0.09205	4.621	0.21763	6.121	0.0792	7.621	-0.05466
0.122	0.02518	1.622	0.01402	3.122	0.09612	4.622	0.2196	6.122	0.07965	7.622	-0.05345
0.123	0.02405	1.623	0.01418	3.123	0.09705	4.623	0.21817	6.123	0.08309	7.623	-0.05145
0.124	0.01801	1.624	0.01226	3.124	0.09612	4.624	0.21548	6.124	0.08773	7.624	-0.04763
0.125	0.01575	1.625	0.0073	3.125	0.09705	4.625	0.21781	6.125	0.08862	7.625	-0.04463
0.126	0.0133	1.626	0.0073	3.126	0.09778	4.626	0.21602	6.126	0.08982	7.626	-0.04543
0.127	0.01123	1.627	0.00617	3.127	0.09797	4.627	0.21207	6.127	0.09072	7.627	-0.04663
0.128	0.00972	1.628	0.00473	3.128	0.09852	4.628	0.21064	6.128	0.09296	7.628	-0.04382
0.129	0.00783	1.629	0.00329	3.129	0.10278	4.629	0.20992	6.129	0.09356	7.629	-0.04061
0.13	0.00859	1.63	0.00185	3.13	0.10851	4.63	0.20938	6.13	0.09356	7.63	-0.04342
0.131	0.0084	1.631	0.00056726	3.131	0.10963	4.631	0.20562	6.131	0.0964	7.631	-0.04342
0.132	0.00802	1.632	-0.00232	3.132	0.11111	4.632	0.204	6.132	0.097	7.632	-0.04483
0.133	0.01028	1.633	-0.00248	3.133	0.11221	4.633	0.20239	6.133	0.0961	7.633	-0.04784
0.134	0.01537	1.634	0.00072772	3.134	0.11499	4.634	0.19665	6.134	0.0982	7.634	-0.05064
0.135	0.02065	1.635	-0.00184	3.135	0.11573	4.635	0.19468	6.135	0.09954	7.635	-0.04944
0.136	0.01877	1.636	-0.00248	3.136	0.11573	4.636	0.19145	6.136	0.10164	7.636	-0.04884
0.137	0.02216	1.637	-0.00376	3.137	0.11925	4.637	0.18392	6.137	0.10059	7.637	-0.05165
0.138	0.02537	1.638	-0.00456	3.138	0.11998	4.638	0.17764	6.138	0.10119	7.638	-0.05626
0.139	0.02688	1.639	-0.00696	3.139	0.11888	4.639	0.1728	6.139	0.10283	7.639	-0.05787
0.14	0.03046	1.64	-0.01209	3.14	0.12146	4.64	0.16921	6.14	0.10388	7.64	-0.06007
0.141	0.03385	1.641	-0.01433	3.141	0.12313	4.641	0.16401	6.141	0.10597	7.641	-0.06448
0.142	0.03781	1.642	-0.01754	3.142	0.12572	4.642	0.16025	6.142	0.10792	7.642	-0.06789
0.143	0.04045	1.643	-0.01818	3.143	0.12442	4.643	0.15845	6.143	0.10807	7.643	-0.0713
0.144	0.04762	1.644	-0.0177	3.144	0.12517	4.644	0.15989	6.144	0.10448	7.644	-0.07471
0.145	0.05969	1.645	-0.01689	3.145	0.1272	4.645	0.1615	6.145	0.10134	7.645	-0.07953
0.146	0.06534	1.646	-0.01513	3.146	0.1285	4.646	0.15755	6.146	0.10238	7.646	-0.08535
0.147	0.06949	1.647	-0.01561	3.147	0.13108	4.647	0.15989	6.147	0.09999	7.647	-0.08435
0.148	0.07515	1.648	-0.01449	3.148	0.13349	4.648	0.16222	6.148	0.09879	7.648	-0.08314
0.149	0.08269	1.649	-0.01449	3.149	0.13368	4.649	0.16114	6.149	0.09805	7.649	-0.08755
0.15	0.0891	1.65	-0.01561	3.15	0.12923	4.65	0.16222	6.15	0.09834	7.65	-0.08996
0.151	0.09174	1.651	-0.01433	3.151	0.12535	4.651	0.16258	6.151	0.0976	7.651	-0.08916
0.152	0.09758	1.652	-0.01385	3.152	0.12665	4.652	0.16401	6.152	0.09461	7.652	-0.09076
0.153	0.10173	1.653	-0.01225	3.153	0.12369	4.653	0.16311	6.153	0.09371	7.653	-0.09317
0.154	0.10041	1.654	-0.01305	3.154	0.12221	4.654	0.16509	6.154	0.09296	7.654	-0.09498
0.155	0.10041	1.655	-0.01641	3.155	0.12128	4.655	0.17065	6.155	0.08788	7.655	-0.09598
0.156	0.10041	1.656	-0.01401	3.156	0.12165	4.656	0.17065	6.156	0.08518	7.656	-0.09939
0.157	0.10117	1.657	-0.01321	3.157	0.12073	4.657	0.17172	6.157	0.08159	7.657	-0.1028
0.158	0.09872	1.658	-0.01257	3.158	0.11702	4.658	0.1762	6.158	0.078	7.658	-0.10521
0.159	0.09853	1.659	-0.01113	3.159	0.11592	4.659	0.17872	6.159	0.07337	7.659	-0.1028
0.16	0.09777	1.66	-0.0092	3.16	0.11499	4.66	0.17943	6.16	0.06933	7.66	-0.1006
0.161	0.09268	1.661	-0.00664	3.161	0.1087	4.661	0.17872	6.161	0.06604	7.661	-0.102
0.162	0.0891	1.662	-0.00584	3.162	0.10537	4.662	0.18212	6.162	0.05916	7.662	-0.10019
0.163	0.08571	1.663	-0.00312	3.163	0.10093	4.663	0.18428	6.163	0.05273	7.663	-0.09719
0.164	0.08363	1.664	-0.00232	3.164	0.09649	4.664	0.18248	6.164	0.04914	7.664	-0.09658
0.165	0.07703	1.665	-0.00472	3.165	0.09075	4.665	0.18284	6.165	0.04914	7.665	-0.09478
0.166	0.06685	1.666	-0.00472	3.166	0.08576	4.666	0.18177	6.166	0.04944	7.666	-0.09177
0.167	0.06459	1.667	-0.00488	3.167	0.08169	4.667	0.18177	6.167	0.0454	7.667	-0.08876
0.168	0.06402	1.668	-0.00472	3.168	0.07318	4.668	0.17872	6.168	0.04585	7.668	-0.08816
0.169	0.06138	1.669	-0.00648	3.169	0.06522	4.669	0.17818	6.169	0.0448	7.669	-0.08956
0.17	0.0595	1.67	-0.00664	3.17	0.06078	4.67	0.17764	6.17	0.04346	7.67	-0.08635
0.171	0.05818	1.671	-0.00648	3.171	0.06078	4.671	0.17405	6.171	0.04316	7.671	-0.08435
0.172	0.05836	1.672	-0.01033	3.172	0.06115	4.672	0.17298	6.172	0.04375	7.672	-0.08334
0.173	0.0561	1.673	-0.01257	3.173	0.05616	4.673	0.17083	6.173	0.0448	7.673	-0.08094
0.174	0.05742	1.674	-0.01369	3.174	0.05671	4.674	0.17118	6.174	0.0451	7.674	-0.07612
0.175	0.0627	1.675	-0.01561	3.175	0.05542	4.675	0.16796	6.175	0.046	7.675	-0.07171
0.176	0.06251	1.676	-0.01513	3.176	0.05375	4.676	0.16114	6.176	0.05138	7.676	-0.0713
0.177	0.06327	1.677	-0.01689	3.177	0.05338	4.677	0.15989	6.177	0.05333	7.677	-0.0699
0.178	0.06477	1.678	-0.01705	3.178	0.05412	4.678	0.15791	6.178	0.05437	7.678	-0.06609
0.179	0.06685	1.679	-0.01705	3.179	0.05542	4.679	0.15612	6.179	0.05677	7.679	-0.06629
0.18	0.06628	1.68	-0.0185	3.18	0.05579	4.68	0.15522	6.18	0.06006	7.68	-0.0699
0.181	0.06742	1.681	-0.01898	3.181	0.0569	4.681	0.15486	6.181	0.06215	7.681	-0.07151
0.182	0.07194	1.682	-0.01898	3.182	0.06356	4.682	0.15271	6.182	0.06425	7.682	-0.07111
0.183	0.07439	1.683	-0.01914	3.183	0.06596	4.683	0.14949	6.183	0.07112	7.683	-0.07291
0.184	0.07684	1.684	-0.02154	3.184	0.06726	4.684	0.14949	6.184	0.07741	7.684	-0.07692
0.185	0.08099	1.685	-0.02282	3.185	0.07022	4.685	0.14823	6.185	0.07965	7.685	-0.07773
0.186	0.08476	1.686	-0.02042	3.186	0.07429	4.686	0.1441	6.186	0.08234	7.686	-0.07612
0.187	0.08721	1.687	-0.02074	3.187	0.07688	4.687	0.14321	6.187	0.08264	7.687	-0.07793
0.188	0.08627	1.688	-0.0201	3.188	0.07947	4.688	0.14357	6.188	0.08444	7.688	-0.07913
0.189	0.08627	1.689	-0.01882	3.189	0.08798	4.689	0.14446	6.189	0.08399	7.689	-0.07973
0.19	0.08778	1.69	-0.01689	3.19	0.09575	4.69	0.14231	6.19	0.08459	7.69	-0.07672
0.191	0.08627	1.691	-0.01545	3.191	0.09852	4.691	0.14285	6.191	0.08623	7.691	-0.07652
0.192	0.08514	1.692	-0.01385	3.192	0.10185	4.692	0.145	6.192	0.08548	7.692	-0.07753
0.193	0.0842	1.693	-0.0076	3.193	0.10222	4.693	0.14428	6.193	0.08459	7.693	-0.07612
0.194	0.08476	1.694	-0.00232	3.194	0.10444	4.694	0.14626	6.194	0.08474	7.694	-0.07612
0.195	0.08156	1.695	-0.00087462	3.195	0.10389	4.695	0.14733	6.195	0.08548	7.695	-0.07933
0.196	0.0759	1.696	0.00361	3.196	0.10463	4.696	0.14895	6.196	0.08563	7.696	-0.07913
0.197	0.07665	1.697	0.0065	3.197	0.10666	4.697	0.15253	6.197	0.08129	7.697	-0.07632
0.198	0.07609	1.698	0.00938	3.198	0.10574	4.698	0.1554	6.198	0.081	7.698	-0.07632
0.199	0.07609	1.699	0.01018	3.199	0.10463	4.699	0.15809	6.199	0.08339	7.699	-0.07351
0.2	0.07628	1.7	0.01194	3.2	0.10481	4.7	0.15917	6.2	0.08503	7.7	-0.0677
0.201	0.07722	1.701	0.01579	3.201	0.10574	4.701	0.16204	6.201	0.08713	7.701	-0.06027
0.202	0.07552	1.702	0.01819	3.202	0.10592	4.702	0.16419	6.202	0.08922	7.702	-0.05526
0.203	0.07439	1.703	0.02075	3.203	0.10056	4.703	0.16921	6.203	0.08967	7.703	-0.05125
0.204	0.07835	1.704	0.02412	3.204	0.10019	4.704	0.17298	6.204	0.08668	7.704	-0.04703
0.205	0.08043	1.705	0.02732	3.205	0.10315	4.705	0.17172	6.205	0.08474	7.705	-0.03961
0.206	0.07892	1.706	0.0302	3.206	0.10518	4.706	0.17692	6.206	0.08713	7.706	-0.036
0.207	0.08043	1.707	0.03117	3.207	0.10777	4.707	0.18248	6.207	0.08518	7.707	-0.03961
0.208	0.08287	1.708	0.03325	3.208	0.11036	4.708	0.18392	6.208	0.08429	7.708	-0.0372
0.209	0.08552	1.709	0.03197	3.209	0.11092	4.709	0.18625	6.209	0.08489	7.709	-0.0344
0.21	0.08589	1.71	0.02924	3.21	0.10722	4.71	0.18786	6.21	0.08623	7.71	-0.0358
0.211	0.08533	1.711	0.02828	3.211	0.10481	4.711	0.18984	6.211	0.08713	7.711	-0.0374
0.212	0.08759	1.712	0.02748	3.212	0.10777	4.712	0.18966	6.212	0.08623	7.712	-0.03781
0.213	0.08929	1.713	0.02636	3.213	0.10537	4.713	0.19127	6.213	0.08743	7.713	-0.03841
0.214	0.09136	1.714	0.02139	3.214	0.10426	4.714	0.19414	6.214	0.08832	7.714	-0.04021
0.215	0.09325	1.715	0.01611	3.215	0.105	4.715	0.19271	6.215	0.08788	7.715	-0.04162
0.216	0.09683	1.716	0.01547	3.216	0.10666	4.716	0.19288	6.216	0.08817	7.716	-0.04081
0.217	0.10003	1.717	0.01178	3.217	0.10777	4.717	0.19342	6.217	0.08952	7.717	-0.03941
0.218	0.10098	1.718	0.00938	3.218	0.10666	4.718	0.19432	6.218	0.09206	7.718	-0.04162
0.219	0.10248	1.719	0.00794	3.219	0.10815	4.719	0.19306	6.219	0.09236	7.719	-0.04162
0.22	0.10098	1.72	0.00697	3.22	0.10925	4.72	0.19127	6.22	0.09102	7.72	-0.04342
0.221	0.10041	1.721	0.00473	3.221	0.1087	4.721	0.19091	6.221	0.09057	7.721	-0.04563
0.222	0.10041	1.722	0.00105	3.222	0.10907	4.722	0.18786	6.222	0.08788	7.722	-0.05125
0.223	0.10135	1.723	-7.37405e-05	3.223	0.11073	4.723	0.18571	6.223	0.08518	7.723	-0.05526
0.224	0.10173	1.724	-0.00296	3.224	0.11388	4.724	0.18374	6.224	0.08548	7.724	-0.05686
0.225	0.09419	1.725	-0.00776	3.225	0.11425	4.725	0.18141	6.225	0.08817	7.725	-0.05827
0.226	0.09023	1.726	-0.00953	3.226	0.11258	4.726	0.17943	6.226	0.08982	7.726	-0.06128
0.227	0.08872	1.727	-0.01209	3.227	0.11203	4.727	0.17441	6.227	0.08728	7.727	-0.05967
0.228	0.0842	1.728	-0.01417	3.228	0.1087	4.728	0.17101	6.228	0.08952	7.728	-0.05405
0.229	0.08193	1.729	-0.01705	3.229	0.10537	4.729	0.16885	6.229	0.09236	7.729	-0.05125
0.23	0.07911	1.73	-0.01449	3.23	0.10574	4.73	0.16526	6.23	0.09266	7.73	-0.04964
0.231	0.07609	1.731	-0.01193	3.231	0.10907	4.731	0.16383	6.231	0.09386	7.731	-0.04543
0.232	0.07345	1.732	-0.01209	3.232	0.11111	4.732	0.16168	6.232	0.09565	7.732	-0.04202
0.233	0.07156	1.733	-0.01337	3.233	0.10796	4.733	0.16025	6.233	0.0979	7.733	-0.04001
0.234	0.06911	1.734	-0.01369	3.234	0.11073	4.734	0.15504	6.234	0.09849	7.734	-0.03821
0.235	0.06345	1.735	-0.01353	3.235	0.11425	4.735	0.14841	6.235	0.09894	7.735	-0.0346
0.236	0.05987	1.736	-0.01305	3.236	0.11462	4.736	0.14662	6.236	0.10178	7.736	-0.02998
0.237	0.05535	1.737	-0.01497	3.237	0.1161	4.737	0.14177	6.237	0.10343	7.737	-0.02978
0.238	0.05346	1.738	-0.01401	3.238	0.11832	4.738	0.13765	6.238	0.10343	7.738	-0.0352
0.239	0.05158	1.739	-0.01449	3.239	0.12109	4.739	0.13263	6.239	0.10508	7.739	-0.03299
0.24	0.04875	1.74	-0.01689	3.24	0.12183	4.74	0.12761	6.24	0.10717	7.74	-0.03099
0.241	0.04969	1.741	-0.01737	3.241	0.12239	4.741	0.12133	6.241	0.10926	7.741	-0.03199
0.242	0.04856	1.742	-0.01786	3.242	0.1259	4.742	0.11505	6.242	0.11061	7.742	-0.03179
0.243	0.0463	1.743	-0.01834	3.243	0.12794	4.743	0.11236	6.243	0.1148	7.743	-0.02838
0.244	0.04668	1.744	-0.02154	3.244	0.12794	4.744	0.10644	6.244	0.12063	7.744	-0.02657
0.245	0.04686	1.745	-0.02186	3.245	0.12998	4.745	0.09873	6.245	0.12213	7.745	-0.02557
0.246	0.04818	1.746	-0.01994	3.246	0.13256	4.746	0.09425	6.246	0.12332	7.746	-0.02577
0.247	0.04781	1.747	-0.02202	3.247	0.13516	4.747	0.09012	6.247	0.12572	7.747	-0.02417
0.248	0.05007	1.748	-0.02218	3.248	0.13682	4.748	0.08654	6.248	0.12901	7.748	-0.02417
0.249	0.0512	1.749	-0.02074	3.249	0.142	4.749	0.0799	6.249	0.13035	7.749	-0.02717
0.25	0.05044	1.75	-0.01898	3.25	0.14922	4.75	0.07398	6.25	0.13155	7.75	-0.03078
0.251	0.05214	1.751	-0.0217	3.251	0.15107	4.751	0.0686	6.251	0.13529	7.751	-0.03239
0.252	0.05403	1.752	-0.02298	3.252	0.15255	4.752	0.06053	6.252	0.13708	7.752	-0.03419
0.253	0.05591	1.753	-0.02122	3.253	0.15551	4.753	0.05497	6.253	0.13723	7.753	-0.03781
0.254	0.05516	1.754	-0.02058	3.254	0.15958	4.754	0.04941	6.254	0.13828	7.754	-0.03821
0.255	0.0578	1.755	-0.02106	3.255	0.16124	4.755	0.04511	6.255	0.14097	7.755	-0.0366
0.256	0.06496	1.756	-0.01802	3.256	0.16272	4.756	0.03991	6.256	0.14411	7.756	-0.04001
0.257	0.06855	1.757	-0.01625	3.257	0.16735	4.757	0.03238	6.257	0.14396	7.757	-0.04182
0.258	0.0727	1.758	-0.01401	3.258	0.16957	4.758	0.02664	6.258	0.14501	7.758	-0.03761
0.259	0.07646	1.759	-0.01449	3.259	0.16975	4.759	0.01857	6.259	0.1474	7.759	-0.03279
0.26	0.07967	1.76	-0.01353	3.26	0.17105	4.76	0.01032	6.26	0.14755	7.76	-0.03239
0.261	0.0825	1.761	-0.01161	3.261	0.17438	4.761	0.00512	6.261	0.14815	7.761	-0.03359
0.262	0.08608	1.762	-0.01177	3.262	0.17826	4.762	0.00117	6.262	0.1495	7.762	-0.03199
0.263	0.09344	1.763	-0.01017	3.263	0.17808	4.763	-0.00295	6.263	0.14995	7.763	-0.02958
0.264	0.09702	1.764	-0.00888	3.264	0.17937	4.764	-0.01192	6.264	0.1489	7.764	-0.03038
0.265	0.09909	1.765	-0.0076	3.265	0.18233	4.765	-0.01658	6.265	0.14516	7.765	-0.03018
0.266	0.10286	1.766	-0.00937	3.266	0.18252	4.766	-0.01999	6.266	0.14516	7.766	-0.02938
0.267	0.10908	1.767	-0.01097	3.267	0.18326	4.767	-0.02949	6.267	0.14486	7.767	-0.02898
0.268	0.11531	1.768	-0.01033	3.268	0.18492	4.768	-0.03649	6.268	0.14202	7.768	-0.03299
0.269	0.11606	1.769	-0.01321	3.269	0.18548	4.769	-0.04456	6.269	0.14082	7.769	-0.03781
0.27	0.12096	1.77	-0.01978	3.27	0.18418	4.77	-0.05209	6.27	0.13948	7.77	-0.0368
0.271	0.12643	1.771	-0.02442	3.271	0.17956	4.771	-0.06142	6.271	0.13723	7.771	-0.0362
0.272	0.12888	1.772	-0.02699	3.272	0.17956	4.772	-0.06985	6.272	0.13274	7.772	-0.037
0.273	0.13322	1.773	-0.03083	3.273	0.17919	4.773	-0.07487	6.273	0.12886	7.773	-0.03761
0.274	0.13718	1.774	-0.0382	3.274	0.17567	4.774	-0.08509	6.274	0.12631	7.774	-0.0374
0.275	0.1417	1.775	-0.04108	3.275	0.17419	4.775	-0.09513	6.275	0.12242	7.775	-0.03901
0.276	0.13906	1.776	-0.04333	3.276	0.17253	4.776	-0.10356	6.276	0.11764	7.776	-0.04362
0.277	0.13624	1.777	-0.05134	3.277	0.16975	4.777	-0.10894	6.277	0.11345	7.777	-0.04523
0.278	0.13435	1.778	-0.05582	3.278	0.1642	4.778	-0.11414	6.278	0.10971	7.778	-0.04563
0.279	0.13077	1.779	-0.06047	3.279	0.15939	4.779	-0.12042	6.279	0.10388	7.779	-0.05245
0.28	0.12624	1.78	-0.06447	3.28	0.15625	4.78	-0.12347	6.28	0.09745	7.78	-0.05646
0.281	0.12228	1.781	-0.07024	3.281	0.15143	4.781	-0.12652	6.281	0.09296	7.781	-0.05887
0.282	0.11927	1.782	-0.07553	3.282	0.14552	4.782	-0.13423	6.282	0.08832	7.782	-0.05967
0.283	0.11399	1.783	-0.07873	3.283	0.14033	4.783	-0.13979	6.283	0.08085	7.783	-0.06268
0.284	0.10494	1.784	-0.08594	3.284	0.13571	4.784	-0.14875	6.284	0.07531	7.784	-0.0689
0.285	0.10324	1.785	-0.09251	3.285	0.1285	4.785	-0.15647	6.285	0.07053	7.785	-0.07111
0.286	0.10098	1.786	-0.09635	3.286	0.12054	4.786	-0.16848	6.286	0.06679	7.786	-0.07432
0.287	0.09457	1.787	-0.09747	3.287	0.11499	4.787	-0.18014	6.287	0.0605	7.787	-0.08033
0.288	0.09004	1.788	-0.1002	3.288	0.10925	4.788	-0.18695	6.288	0.05348	7.788	-0.08114
0.289	0.08533	1.789	-0.10404	3.289	0.1	4.789	-0.19825	6.289	0.04929	7.789	-0.07973
0.29	0.08212	1.79	-0.10372	3.29	0.09316	4.79	-0.20973	6.29	0.04316	7.79	-0.07933
0.291	0.07665	1.791	-0.1018	3.291	0.08724	4.791	-0.22049	6.291	0.03672	7.791	-0.08314
0.292	0.07307	1.792	-0.10372	3.292	0.08261	4.792	-0.23053	6.292	0.03194	7.792	-0.08555
0.293	0.06968	1.793	-0.1034	3.293	0.07484	4.793	-0.24291	6.293	0.0282	7.793	-0.08635
0.294	0.06232	1.794	-0.10292	3.294	0.06615	4.794	-0.26084	6.294	0.02491	7.794	-0.08896
0.295	0.05836	1.795	-0.09988	3.295	0.06097	4.795	-0.27303	6.295	0.01997	7.795	-0.09197
0.296	0.05346	1.796	-0.1002	3.296	0.05338	4.796	-0.28684	6.296	0.01683	7.796	-0.09317
0.297	0.05422	1.797	-0.10068	3.297	0.04543	4.797	-0.30478	6.297	0.01534	7.797	-0.09137
0.298	0.0529	1.798	-0.09555	3.298	0.03951	4.798	-0.32432	6.298	0.0104	7.798	-0.09016
0.299	0.05252	1.799	-0.09411	3.299	0.03488	4.799	-0.34513	6.299	0.00666	7.799	-0.09538
0.3	0.0544	1.8	-0.09299	3.3	0.03081	4.8	-0.36736	6.3	0.00427	7.8	-0.09377
0.301	0.0561	1.801	-0.09075	3.301	0.02471	4.801	-0.39373	6.301	0.00173	7.801	-0.09317
0.302	0.05629	1.802	-0.08674	3.302	0.02082	4.802	-0.41865	6.302	-0.00201	7.802	-0.09618
0.303	0.05799	1.803	-0.0837	3.303	0.01897	4.803	-0.44107	6.303	-0.00665	7.803	-0.09719
0.304	0.06006	1.804	-0.08338	3.304	0.01286	4.804	-0.4703	6.304	-0.0077	7.804	-0.09719
0.305	0.05987	1.805	-0.07841	3.305	0.00824	4.805	-0.49451	6.305	-0.01129	7.805	-0.09698
0.306	0.05629	1.806	-0.07425	3.306	0.00528	4.806	-0.51819	6.306	-0.01592	7.806	-0.09919
0.307	0.05516	1.807	-0.07441	3.307	0.00213	4.807	-0.53917	6.307	-0.01802	7.807	-0.1016
0.308	0.05365	1.808	-0.07457	3.308	-0.00249	4.808	-0.5632	6.308	-0.01981	7.808	-0.10019
0.309	0.04912	1.809	-0.07457	3.309	-0.00823	4.809	-0.59189	6.309	-0.02191	7.809	-0.1028
0.31	0.04686	1.81	-0.07441	3.31	-0.00952	4.81	-0.617	6.31	-0.02594	7.81	-0.10581
0.311	0.04422	1.811	-0.07793	3.311	-0.01396	4.811	-0.64336	6.311	-0.02789	7.811	-0.10721
0.312	0.04253	1.812	-0.08113	3.312	-0.0197	4.812	-0.67188	6.312	-0.02834	7.812	-0.10701
0.313	0.03894	1.813	-0.08001	3.313	-0.02229	4.813	-0.69967	6.313	-0.03133	7.813	-0.10761
0.314	0.03649	1.814	-0.08434	3.314	-0.02451	4.814	-0.72765	6.314	-0.03387	7.814	-0.11022
0.315	0.03762	1.815	-0.08818	3.315	-0.0271	4.815	-0.75437	6.315	-0.03522	7.815	-0.10922
0.316	0.03423	1.816	-0.09283	3.316	-0.03209	4.816	-0.78647	6.316	-0.03492	7.816	-0.10721
0.317	0.03253	1.817	-0.09603	3.317	-0.0345	4.817	-0.81732	6.317	-0.03641	7.817	-0.11083
0.318	0.02914	1.818	-0.09988	3.318	-0.03505	4.818	-0.84799	6.318	-0.0412	7.818	-0.11323
0.319	0.0265	1.819	-0.10869	3.319	-0.03875	4.819	-0.88062	6.319	-0.04165	7.819	-0.11383
0.32	0.02103	1.82	-0.11526	3.32	-0.0419	4.82	-0.91273	6.32	-0.04284	7.82	-0.11263
0.321	0.01613	1.821	-0.12198	3.321	-0.04356	4.821	-0.94554	6.321	-0.04464	7.821	-0.11424
0.322	0.01311	1.822	-0.13063	3.322	-0.04319	4.822	-0.97729	6.322	-0.04464	7.822	-0.11684
0.323	0.00689	1.823	-0.13929	3.323	-0.04504	4.823	-1.0128	6.323	-0.04434	7.823	-0.11624
0.324	-0.00046284	1.824	-0.14762	3.324	-0.05096	4.824	-1.05261	6.324	-0.04359	7.824	-0.11684
0.325	-0.00574	1.825	-0.15579	3.325	-0.05152	4.825	-1.08686	6.325	-0.04569	7.825	-0.11845
0.326	-0.00895	1.826	-0.16604	3.326	-0.053	4.826	-1.12596	6.326	-0.04539	7.826	-0.11925
0.327	-0.01102	1.827	-0.17517	3.327	-0.05522	4.827	-1.16864	6.327	-0.04255	7.827	-0.11845
0.328	-0.01649	1.828	-0.1811	3.328	-0.05522	4.828	-1.21276	6.328	-0.04449	7.828	-0.11684
0.329	-0.01838	1.829	-0.18959	3.329	-0.05485	4.829	-1.25759	6.329	-0.04569	7.829	-0.12106
0.33	-0.01932	1.83	-0.19744	3.33	-0.05392	4.83	-1.30243	6.33	-0.04524	7.83	-0.12527
0.331	-0.02309	1.831	-0.20305	3.331	-0.05651	4.831	-1.35138	6.331	-0.04374	7.831	-0.12808
0.332	-0.02516	1.832	-0.20609	3.332	-0.05614	4.832	-1.39945	6.332	-0.04359	7.832	-0.13289
0.333	-0.02856	1.833	-0.20993	3.333	-0.05263	4.833	-1.44858	6.333	-0.04554	7.833	-0.1375
0.334	-0.03214	1.834	-0.21826	3.334	-0.05503	4.834	-1.504	6.334	-0.04479	7.834	-0.14031
0.335	-0.03855	1.835	-0.22195	3.335	-0.05651	4.835	-1.56031	6.335	-0.04539	7.835	-0.14473
0.336	-0.04402	1.836	-0.22675	3.336	-0.05596	4.836	-1.61913	6.336	-0.04957	7.836	-0.15094
0.337	-0.04817	1.837	-0.23492	3.337	-0.05411	4.837	-1.67706	6.337	-0.05257	7.837	-0.15937
0.338	-0.05477	1.838	-0.24357	3.338	-0.05392	4.838	-1.73983	6.338	-0.05496	7.838	-0.16459
0.339	-0.06042	1.839	-0.2511	3.339	-0.05633	4.839	-1.80421	6.339	-0.05675	7.839	-0.16739
0.34	-0.06608	1.84	-0.25735	3.34	-0.0554	4.84	-1.87164	6.34	-0.06094	7.84	-0.17381
0.341	-0.0691	1.841	-0.2644	3.341	-0.05614	4.841	-1.94445	6.341	-0.06378	7.841	-0.18003
0.342	-0.07306	1.842	-0.27081	3.342	-0.06132	4.842	-2.01977	6.342	-0.06528	7.842	-0.18585
0.343	-0.0806	1.843	-0.27481	3.343	-0.06502	4.843	-2.0985	6.343	-0.07216	7.843	-0.19006
0.344	-0.08135	1.844	-0.27962	3.344	-0.06798	4.844	-2.18135	6.344	-0.07874	7.844	-0.19688
0.345	-0.08305	1.845	-0.28667	3.345	-0.0702	4.845	-2.26833	6.345	-0.08427	7.845	-0.20571
0.346	-0.08984	1.846	-0.2918	3.346	-0.07538	4.846	-2.36374	6.346	-0.08846	7.846	-0.21253
0.347	-0.09361	1.847	-0.29708	3.347	-0.0789	4.847	-2.46166	6.347	-0.09459	7.847	-0.21895
0.348	-0.09832	1.848	-0.30349	3.348	-0.08075	4.848	-2.56513	6.348	-0.10432	7.848	-0.22697
0.349	-0.1019	1.849	-0.31214	3.349	-0.08926	4.849	-2.67686	6.349	-0.10985	7.849	-0.23339
0.35	-0.10681	1.85	-0.31855	3.35	-0.0974	4.85	-2.79325	6.35	-0.11568	7.85	-0.2358
0.351	-0.11001	1.851	-0.32624	3.351	-0.10424	4.851	-2.91717	6.351	-0.12421	7.851	-0.23861
0.352	-0.1136	1.852	-0.33857	3.352	-0.10942	4.852	-3.04827	6.352	-0.13183	7.852	-0.24302
0.353	-0.12095	1.853	-0.35107	3.353	-0.11701	4.853	-3.19066	6.353	-0.13931	7.853	-0.24543
0.354	-0.12453	1.854	-0.36228	3.354	-0.12904	4.854	-3.3431	6.354	-0.14664	7.854	-0.24623
0.355	-0.12868	1.855	-0.37333	3.355	-0.13588	4.855	-3.50235	6.355	-0.15756	7.855	-0.25105
0.356	-0.12943	1.856	-0.38615	3.356	-0.1431	4.856	-3.67577	6.356	-0.16728	7.856	-0.25566
0.357	-0.13339	1.857	-0.39849	3.357	-0.15364	4.857	-3.86264	6.357	-0.17311	7.857	-0.25867
0.358	-0.13716	1.858	-0.40698	3.358	-0.16308	4.858	-4.0669	6.358	-0.18314	7.858	-0.25787
0.359	-0.13735	1.859	-0.41579	3.359	-0.17233	4.859	-4.28874	6.359	-0.19316	7.859	-0.25847
0.36	-0.13886	1.86	-0.42732	3.36	-0.18139	4.86	-4.533	6.36	-0.20153	7.86	-0.2689
0.361	-0.14225	1.861	-0.4379	3.361	-0.1949	4.861	-4.80111	6.361	-0.20961	7.861	-0.27552
0.362	-0.14527	1.862	-0.44959	3.362	-0.20692	4.862	-5.09575	6.362	-0.21963	7.862	-0.28013
0.363	-0.1498	1.863	-0.46305	3.363	-0.21414	4.863	-5.43147	6.363	-0.2319	7.863	-0.28775
0.364	-0.15376	1.864	-0.47987	3.364	-0.22653	4.864	-5.81741	6.364	-0.23878	7.864	-0.29518
0.365	-0.16186	1.865	-0.49733	3.365	-0.23893	4.865	-6.26629	6.365	-0.2467	7.865	-0.3014
0.366	-0.16714	1.866	-0.51143	3.366	-0.24929	4.866	-7.15938	6.366	-0.25867	7.866	-0.30762
0.367	-0.1711	1.867	-0.52889	3.367	-0.25928	4.867	-8.77234	6.367	-0.26899	7.867	-0.31444
0.368	-0.17865	1.868	-0.54635	3.368	-0.27167	4.868	-11.3112	6.368	-0.27871	7.868	-0.32326
0.369	-0.18543	1.869	-0.56397	3.369	-0.28685	4.869	-14.8768	6.369	-0.28858	7.869	-0.33069
0.37	-0.19429	1.87	-0.58175	3.37	-0.29536	4.87	-19.5031	6.37	-0.30159	7.87	-0.34011
0.371	-0.20391	1.871	-0.60178	3.371	-0.30516	4.871	-25.2202	6.371	-0.31416	7.871	-0.35095
0.372	-0.21655	1.872	-0.6218	3.372	-0.31996	4.872	-32.0388	6.372	-0.32478	7.872	-0.36097
0.373	-0.22729	1.873	-0.6383	3.373	-0.33273	4.873	-39.9673	6.373	-0.33898	7.873	-0.3706
0.374	-0.23389	1.874	-0.65592	3.374	-0.34475	4.874	-49.0069	6.374	-0.35319	7.874	-0.38264
0.375	-0.24671	1.875	-0.67851	3.375	-0.35696	4.875	-59.1588	6.375	-0.36606	7.875	-0.39989
0.376	-0.25934	1.876	-0.6987	3.376	-0.37306	4.876	-70.4217	6.376	-0.37623	7.876	-0.41474
0.377	-0.27349	1.877	-0.72032	3.377	-0.3886	4.877	-82.7904	6.377	-0.38744	7.877	-0.42617
0.378	-0.28593	1.878	-0.74307	3.378	-0.40174	4.878	-96.2647	6.378	-0.40255	7.878	-0.44322
0.379	-0.30045	1.879	-0.76886	3.379	-0.41931	4.879	-110.84	6.379	-0.41407	7.879	-0.46248
0.38	-0.31742	1.88	-0.79578	3.38	-0.43689	4.88	-126.51	6.38	-0.42663	7.88	-0.47833
0.381	-0.33194	1.881	-0.82093	3.381	-0.4528	4.881	-143.269	6.381	-0.44129	7.881	-0.49117
0.382	-0.34797	1.882	-0.84864	3.382	-0.46538	4.882	-161.111	6.382	-0.4549	7.882	-0.50681
0.383	-0.36607	1.883	-0.87652	3.383	-0.47925	4.883	-180.026	6.383	-0.46836	7.883	-0.52607
0.384	-0.38115	1.884	-0.90471	3.384	-0.49794	4.884	-199.99	6.384	-0.48197	7.884	-0.54372
0.385	-0.39699	1.885	-0.93419	3.385	-0.51219	4.885	-220.984	6.385	-0.49947	7.885	-0.56218
0.386	-0.41075	1.886	-0.96463	3.386	-0.52773	4.886	-242.978	6.386	-0.51607	7.886	-0.58425
0.387	-0.42923	1.887	-0.99875	3.387	-0.54586	4.887	-265.204	6.387	-0.52774	7.887	-0.60551
0.388	-0.44601	1.888	-1.03159	3.388	-0.56269	4.888	-287.112	6.388	-0.54449	7.888	-0.62657
0.389	-0.46166	1.889	-1.06731	3.389	-0.57934	4.889	-308.298	6.389	-0.56124	7.889	-0.64663
0.39	-0.47995	1.89	-1.10592	3.39	-0.59618	4.89	-328.548	6.39	-0.57679	7.89	-0.6705
0.391	-0.49541	1.891	-1.14453	3.391	-0.61783	4.891	-347.793	6.391	-0.59175	7.891	-0.69458
0.392	-0.51069	1.892	-1.18474	3.392	-0.63836	4.892	-365.979	6.392	-0.60865	7.892	-0.71805
0.393	-0.52501	1.893	-1.22815	3.393	-0.65279	4.893	-383.076	6.393	-0.62779	7.893	-0.74372
0.394	-0.54349	1.894	-1.27733	3.394	-0.67351	4.894	-399.068	6.394	-0.6444	7.894	-0.7702
0.395	-0.56254	1.895	-1.32972	3.395	-0.69423	4.895	-413.945	6.395	-0.66264	7.895	-0.79367
0.396	-0.578	1.896	-1.37922	3.396	-0.71347	4.896	-427.704	6.396	-0.68493	7.896	-0.81714
0.397	-0.59572	1.897	-1.43449	3.397	-0.73197	4.897	-440.346	6.397	-0.70736	7.897	-0.84162
0.398	-0.61363	1.898	-1.49296	3.398	-0.75288	4.898	-451.872	6.398	-0.73084	7.898	-0.8709
0.399	-0.63456	1.899	-1.55383	3.399	-0.77656	4.899	-462.279	6.399	-0.75492	7.899	-0.89779
0.4	-0.65455	1.9	-1.61823	3.4	-0.7971	4.9	-471.569	6.4	-0.78259	7.9	-0.92366
0.401	-0.67548	1.901	-1.68728	3.401	-0.81967	4.901	-479.746	6.401	-0.80982	7.901	-0.95476
0.402	-0.70188	1.902	-1.76257	3.402	-0.84723	4.902	-486.81	6.402	-0.83554	7.902	-0.98605
0.403	-0.72431	1.903	-1.84027	3.403	-0.87498	4.903	-492.764	6.403	-0.8668	7.903	-1.01614
0.404	-0.74732	1.904	-1.92261	3.404	-0.90403	4.904	-497.618	6.404	-0.89866	7.904	-1.04402
0.405	-0.77598	1.905	-2.01312	3.405	-0.93382	4.905	-501.38	6.405	-0.92992	7.905	-1.07271
0.406	-0.80124	1.906	-2.10764	3.406	-0.96804	4.906	-504.06	6.406	-0.96118	7.906	-1.1032
0.407	-0.82971	1.907	-2.21065	3.407	-1.00172	4.907	-505.672	6.407	-0.99558	7.907	-1.12848
0.408	-0.85743	1.908	-2.32294	3.408	-1.03354	4.908	-506.603	6.408	-1.03671	7.908	-1.15696
0.409	-0.88779	1.909	-2.44934	3.409	-1.0722	4.909	-507.127	6.409	-1.07499	7.909	-1.19006
0.41	-0.91833	1.91	-2.58871	3.41	-1.11161	4.91	-507.444	6.41	-1.11568	7.91	-1.22236
0.411	-0.94888	1.911	-2.74475	3.411	-1.15028	4.911	-507.662	6.411	-1.15965	7.911	-1.25426
0.412	-0.98357	1.912	-2.92769	3.412	-1.18894	4.912	-507.817	6.412	-1.20392	7.912	-1.28916
0.413	-1.01789	1.913	-3.14396	3.413	-1.23149	4.913	-507.936	6.413	-1.24999	7.913	-1.32808
0.414	-1.05466	1.914	-3.41389	3.414	-1.28237	4.914	-508.031	6.414	-1.298	7.914	-1.368
0.415	-1.08954	1.915	-4.05533	3.415	-1.32973	4.915	-508.112	6.415	-1.35064	7.915	-1.40751
0.416	-1.12857	1.916	-5.56487	3.416	-1.38006	4.916	-508.185	6.416	-1.40404	7.916	-1.45425
0.417	-1.17231	1.917	-8.19356	3.417	-1.43445	4.917	-508.252	6.417	-1.45474	7.917	-1.5026
0.418	-1.21455	1.918	-12.0137	3.418	-1.48921	4.918	-508.314	6.418	-1.51083	7.918	-1.55175
0.419	-1.25867	1.919	-17.0682	3.419	-1.54619	4.919	-508.37	6.419	-1.56856	7.919	-1.59969
0.42	-1.30279	1.92	-23.3751	3.42	-1.60558	4.92	-508.424	6.42	-1.62689	7.92	-1.64984
0.421	-1.34785	1.921	-30.9363	3.421	-1.6707	4.921	-508.476	6.421	-1.68657	7.921	-1.70762
0.422	-1.3948	1.922	-39.7614	3.422	-1.73675	4.922	-508.521	6.422	-1.75073	7.922	-1.76519
0.423	-1.44194	1.923	-49.8576	3.423	-1.79947	4.923	-508.567	6.423	-1.82058	7.923	-1.82517
0.424	-1.49455	1.924	-61.2304	3.424	-1.86885	4.924	-508.613	6.424	-1.88833	7.924	-1.89237
0.425	-1.54564	1.925	-73.8803	3.425	-1.94026	4.925	-508.649	6.425	-1.95997	7.925	-1.96439
0.426	-1.59693	1.926	-87.8	3.426	-2.01241	4.926	-508.683	6.426	-2.03864	7.926	-2.04162
0.427	-1.65538	1.927	-102.995	3.427	-2.08623	4.927	-508.713	6.427	-2.11836	7.927	-2.12587
0.428	-1.71345	1.928	-119.463	3.428	-2.1656	4.928	-508.744	6.428	-2.20092	7.928	-2.21995
0.429	-1.77436	1.929	-137.198	3.429	-2.25199	4.929	-508.773	6.429	-2.28588	7.929	-2.31965
0.43	-1.83696	1.93	-156.198	3.43	-2.3358	4.93	-508.798	6.43	-2.37816	7.93	-2.42397
0.431	-1.90427	1.931	-176.458	3.431	-2.42442	4.931	-508.823	6.431	-2.47463	7.931	-2.54071
0.432	-1.97498	1.932	-197.972	3.432	-2.52174	4.932	-508.846	6.432	-2.57484	7.932	-2.6683
0.433	-2.04719	1.933	-220.723	3.433	-2.62035	4.933	-508.867	6.433	-2.68432	7.933	-2.80651
0.434	-2.12638	1.934	-244.694	3.434	-2.72247	4.934	-508.886	6.434	-2.79874	7.934	-2.95797
0.435	-2.20821	1.935	-269.847	3.435	-2.82755	4.935	-508.907	6.435	-2.91764	7.935	-3.12888
0.436	-2.29363	1.936	-295.541	3.436	-2.9417	4.936	-508.929	6.436	-3.04313	7.936	-3.32888
0.437	-2.38206	1.937	-320.787	3.437	-3.06103	4.937	-508.949	6.437	-3.17893	7.937	-3.55656
0.438	-2.47483	1.938	-345.088	3.438	-3.18499	4.938	-508.97	6.438	-3.32969	7.938	-3.83119
0.439	-2.57363	1.939	-368.293	3.439	-3.32041	4.939	-508.991	6.439	-3.48928	7.939	-4.25044
0.44	-2.67677	1.94	-390.316	3.44	-3.46194	4.94	-509.01	6.44	-3.66367	7.94	-5.43259
0.441	-2.78895	1.941	-411.123	3.441	-3.60902	4.941	-509.028	6.441	-3.85497	7.941	-7.73189
0.442	-2.90944	1.942	-430.708	3.442	-3.76425	4.942	-509.044	6.442	-4.06376	7.942	-11.3032
0.443	-3.03388	1.943	-449.051	3.443	-3.93223	4.943	-509.065	6.443	-4.29289	7.943	-16.2392
0.444	-3.16681	1.944	-466.134	3.444	-4.11872	4.944	-509.081	6.444	-4.5482	7.944	-22.5833
0.445	-3.30634	1.945	-481.952	3.445	-4.31612	4.945	-509.096	6.445	-4.83851	7.945	-30.3468
0.446	-3.46076	1.946	-496.503	3.446	-4.53184	4.946	-509.12	6.446	-5.17099	7.946	-39.5546
0.447	-3.62669	1.947	-509.788	3.447	-4.76846	4.947	-509.142	6.447	-5.55567	7.947	-50.2198
0.448	-3.80279	1.948	-521.803	3.448	-5.02674	4.948	-509.165	6.448	-6.4058	7.948	-62.3414
0.449	-3.99587	1.949	-532.55	3.449	-5.31017	4.949	-509.186	6.449	-7.95994	7.949	-75.9208
0.45	-4.2063	1.95	-542.031	3.45	-5.62598	4.95	-509.208	6.45	-10.2721	7.95	-90.9609
0.451	-4.43765	1.951	-550.243	3.451	-5.98507	4.951	-509.229	6.451	-13.443	7.951	-107.465
0.452	-4.69257	1.952	-557.189	3.452	-6.39635	4.952	-509.249	6.452	-17.5063	7.952	-125.426
0.453	-4.97841	1.953	-562.875	3.453	-6.87218	4.953	-509.273	6.453	-22.4837	7.953	-144.843
0.454	-5.30291	1.954	-567.306	3.454	-7.92377	4.954	-509.298	6.454	-28.3818	7.954	-165.716
0.455	-5.67247	1.955	-570.493	3.455	-9.84618	4.955	-509.32	6.455	-35.2099	7.955	-188.035
0.456	-6.11651	1.956	-572.449	3.456	-12.7062	4.956	-509.34	6.456	-42.974	7.956	-211.793
0.457	-6.68255	1.957	-573.498	3.457	-16.6286	4.957	-509.359	6.457	-51.669	7.957	-236.979
0.458	-7.95508	1.958	-574.133	3.458	-21.6547	4.958	-509.378	6.458	-61.2942	7.958	-263.58
0.459	-10.1017	1.959	-574.598	3.459	-27.8115	4.959	-509.395	6.459	-71.8474	7.959	-291.563
0.46	-13.1674	1.96	-574.971	3.46	-35.1073	4.96	-509.411	6.46	-83.3291	7.96	-320.742
0.461	-17.2011	1.961	-575.292	3.461	-43.5534	4.961	-509.428	6.461	-95.7316	7.961	-349.875
0.462	-22.2156	1.962	-575.579	3.462	-53.1574	4.962	-509.445	6.462	-109.05	7.962	-378.252
0.463	-28.2236	1.963	-575.831	3.463	-63.9128	4.963	-509.46	6.463	-123.283	7.963	-405.56
0.464	-35.2364	1.964	-576.062	3.464	-75.819	4.964	-509.473	6.464	-138.424	7.964	-431.619
0.465	-43.2463	1.965	-576.279	3.465	-88.8729	4.965	-509.489	6.465	-154.458	7.965	-456.341
0.466	-52.2568	1.966	-576.482	3.466	-103.075	4.966	-509.505	6.466	-171.375	7.966	-479.699
0.467	-62.2636	1.967	-576.673	3.467	-118.417	4.967	-509.515	6.467	-189.154	7.967	-501.646
0.468	-73.2658	1.968	-576.85	3.468	-134.891	4.968	-509.526	6.468	-207.77	7.968	-522.154
0.469	-85.2577	1.969	-577.017	3.469	-152.497	4.969	-509.538	6.469	-226.404	7.969	-541.22
0.47	-98.2369	1.97	-577.171	3.47	-171.226	4.97	-509.548	6.47	-244.574	7.97	-558.842
0.471	-112.199	1.971	-577.314	3.471	-191.06	4.971	-509.556	6.471	-262.169	7.971	-575.011
0.472	-127.136	1.972	-577.448	3.472	-211.985	4.972	-509.564	6.472	-278.985	7.972	-589.725
0.473	-143.038	1.973	-577.571	3.473	-233.977	4.973	-509.573	6.473	-294.958	7.973	-602.985
0.474	-159.895	1.974	-577.683	3.474	-257.004	4.974	-509.577	6.474	-310.044	7.974	-614.792
0.475	-177.688	1.975	-577.784	3.475	-280.054	4.975	-509.579	6.475	-324.218	7.975	-625.144
0.476	-196.4	1.976	-577.875	3.476	-302.53	4.976	-509.586	6.476	-337.469	7.976	-634.045
0.477	-215.979	1.977	-577.96	3.477	-324.295	4.977	-509.592	6.477	-349.782	7.977	-641.498
0.478	-236.328	1.978	-578.033	3.478	-345.095	4.978	-509.597	6.478	-361.161	7.978	-647.511
0.479	-256.274	1.979	-578.1	3.479	-364.854	4.979	-509.602	6.479	-371.601	7.979	-652.086
0.48	-275.477	1.98	-578.164	3.48	-383.514	4.98	-509.61	6.48	-381.103	7.98	-655.239
0.481	-293.85	1.981	-578.223	3.481	-401.047	4.981	-509.615	6.481	-389.664	7.981	-657.062
0.482	-311.295	1.982	-578.279	3.482	-417.438	4.982	-509.619	6.482	-397.292	7.982	-658.182
0.483	-327.775	1.983	-578.331	3.483	-432.669	4.983	-509.626	6.483	-403.988	7.983	-658.944
0.484	-343.264	1.984	-578.385	3.484	-446.744	4.984	-509.633	6.484	-409.75	7.984	-659.508
0.485	-357.751	1.985	-578.435	3.485	-459.658	4.985	-509.639	6.485	-414.58	7.985	-659.959
0.486	-371.239	1.986	-578.481	3.486	-471.411	4.986	-509.643	6.486	-418.491	7.986	-660.342
0.487	-383.719	1.987	-578.53	3.487	-482.002	4.987	-509.647	6.487	-421.482	7.987	-660.667
0.488	-395.193	1.988	-578.576	3.488	-491.437	4.988	-509.656	6.488	-423.564	7.988	-660.96
0.489	-405.66	1.989	-578.625	3.489	-499.72	4.989	-509.661	6.489	-424.753	7.989	-661.232
0.49	-415.127	1.99	-578.675	3.49	-506.847	4.99	-509.667	6.49	-425.456	7.99	-661.486
0.491	-423.592	1.991	-578.727	3.491	-512.822	4.991	-509.675	6.491	-425.916	7.991	-661.719
0.492	-431.053	1.992	-578.78	3.492	-517.659	4.992	-509.684	6.492	-426.186	7.992	-661.936
0.493	-437.518	1.993	-578.829	3.493	-521.36	4.993	-509.693	6.493	-426.372	7.993	-662.139
0.494	-442.994	1.994	-578.883	3.494	-523.935	4.994	-509.703	6.494	-426.502	7.994	-662.328
0.495	-447.481	1.995	-578.938	3.495	-525.405	4.995	-509.717	6.495	-426.599	7.995	-662.498
0.496	-450.99	1.996	-578.99	3.496	-526.275	4.996	-509.728	6.496	-426.675	7.996	-662.655
0.497	-453.532	1.997	-579.043	3.497	-526.844	4.997	-509.736	6.497	-426.739	7.997	-662.803
0.498	-455.127	1.998	-579.095	3.498	-527.178	4.998	-509.747	6.498	-426.798	7.998	-662.938
0.499	-455.827	1.999	-579.148	3.499	-527.408	4.999	-509.758	6.499	-426.852	7.999	-663.053
0.5	-456.219	2	-579.197	3.5	-527.568	5	-509.768	6.5	-426.9	8	-663.161
0.501	-456.475	2.001	-579.245	3.501	-527.688	5.001	-509.779	6.501	-426.946	8.001	-663.259
0.502	-456.636	2.002	-579.292	3.502	-527.783	5.002	-509.791	6.502	-426.99	8.002	-663.341
0.503	-456.752	2.003	-579.336	3.503	-527.862	5.003	-509.807	6.503	-427.028	8.003	-663.41
0.504	-456.844	2.004	-579.378	3.504	-527.936	5.004	-509.816	6.504	-427.063	8.004	-663.472
0.505	-456.925	2.005	-579.418	3.505	-528.001	5.005	-509.827	6.505	-427.096	8.005	-663.527
0.506	-457	2.006	-579.46	3.506	-528.062	5.006	-509.84	6.506	-427.13	8.006	-663.575
0.507	-457.062	2.007	-579.501	3.507	-528.118	5.007	-509.852	6.507	-427.159	8.007	-663.616
0.508	-457.123	2.008	-579.539	3.508	-528.172	5.008	-509.863	6.508	-427.185	8.008	-663.657
0.509	-457.179	2.009	-579.579	3.509	-528.22	5.009	-509.873	6.509	-427.213	8.009	-663.694
0.51	-457.234	2.01	-579.619	3.51	-528.263	5.01	-509.885	6.51	-427.239	8.01	-663.73
0.511	-457.284	2.011	-579.657	3.511	-528.304	5.011	-509.895	6.511	-427.262	8.011	-663.764
0.512	-457.333	2.012	-579.693	3.512	-528.345	5.012	-509.903	6.512	-427.283	8.012	-663.799
0.513	-457.38	2.013	-579.73	3.513	-528.381	5.013	-509.913	6.513	-427.305	8.013	-663.836
0.514	-457.422	2.014	-579.771	3.514	-528.414	5.014	-509.921	6.514	-427.324	8.014	-663.872
0.515	-457.459	2.015	-579.808	3.515	-528.449	5.015	-509.928	6.515	-427.342	8.015	-663.91
0.516	-457.498	2.016	-579.844	3.516	-528.48	5.016	-509.933	6.516	-427.361	8.016	-663.957
0.517	-457.533	2.017	-579.886	3.517	-528.509	5.017	-509.941	6.517	-427.38	8.017	-664.001
0.518	-457.566	2.018	-579.928	3.518	-528.535	5.018	-509.95	6.518	-427.397	8.018	-664.042
0.519	-457.599	2.019	-579.972	3.519	-528.562	5.019	-509.958	6.519	-427.411	8.019	-664.087
0.52	-457.632	2.02	-580.018	3.52	-528.585	5.02	-509.966	6.52	-427.425	8.02	-664.137
0.521	-457.661	2.021	-580.068	3.521	-528.607	5.021	-509.974	6.521	-427.438	8.021	-664.186
0.522	-457.685	2.022	-580.118	3.522	-528.631	5.022	-509.978	6.522	-427.451	8.022	-664.236
0.523	-457.711	2.023	-580.166	3.523	-528.655	5.023	-509.983	6.523	-427.461	8.023	-664.289
0.524	-457.735	2.024	-580.218	3.524	-528.675	5.024	-509.989	6.524	-427.475	8.024	-664.346
0.525	-457.754	2.025	-580.271	3.525	-528.693	5.025	-509.998	6.525	-427.488	8.025	-664.401
0.526	-457.772	2.026	-580.322	3.526	-528.71	5.026	-510.002	6.526	-427.5	8.026	-664.454
0.527	-457.789	2.027	-580.369	3.527	-528.727	5.027	-510.006	6.527	-427.51	8.027	-664.507
0.528	-457.807	2.028	-580.417	3.528	-528.743	5.028	-510.013	6.528	-427.52	8.028	-664.565
0.529	-457.822	2.029	-580.466	3.529	-528.755	5.029	-510.018	6.529	-427.533	8.029	-664.617
0.53	-457.835	2.03	-580.511	3.53	-528.772	5.03	-510.023	6.53	-427.542	8.03	-664.664
0.531	-457.847	2.031	-580.553	3.531	-528.789	5.031	-510.028	6.531	-427.553	8.031	-664.71
0.532	-457.858	2.032	-580.597	3.532	-528.803	5.032	-510.034	6.532	-427.566	8.032	-664.755
0.533	-457.866	2.033	-580.635	3.533	-528.815	5.033	-510.041	6.533	-427.578	8.033	-664.797
0.534	-457.874	2.034	-580.673	3.534	-528.828	5.034	-510.043	6.534	-427.588	8.034	-664.839
0.535	-457.886	2.035	-580.708	3.535	-528.844	5.035	-510.048	6.535	-427.6	8.035	-664.88
0.536	-457.899	2.036	-580.745	3.536	-528.856	5.036	-510.054	6.536	-427.614	8.036	-664.92
0.537	-457.907	2.037	-580.78	3.537	-528.869	5.037	-510.058	6.537	-427.625	8.037	-664.952
0.538	-457.917	2.038	-580.81	3.538	-528.885	5.038	-510.06	6.538	-427.636	8.038	-664.984
0.539	-457.927	2.039	-580.841	3.539	-528.9	5.039	-510.062	6.539	-427.649	8.039	-665.02
0.54	-457.935	2.04	-580.87	3.54	-528.912	5.04	-510.065	6.54	-427.661	8.04	-665.052
0.541	-457.942	2.041	-580.896	3.541	-528.927	5.041	-510.064	6.541	-427.673	8.041	-665.082
0.542	-457.953	2.042	-580.921	3.542	-528.944	5.042	-510.066	6.542	-427.687	8.042	-665.11
0.543	-457.967	2.043	-580.945	3.543	-528.958	5.043	-510.072	6.543	-427.701	8.043	-665.139
0.544	-457.976	2.044	-580.972	3.544	-528.971	5.044	-510.074	6.544	-427.718	8.044	-665.17
0.545	-457.988	2.045	-580.993	3.545	-528.987	5.045	-510.074	6.545	-427.73	8.045	-665.195
0.546	-458.002	2.046	-581.014	3.546	-529.003	5.046	-510.075	6.546	-427.74	8.046	-665.221
0.547	-458.014	2.047	-581.038	3.547	-529.018	5.047	-510.081	6.547	-427.755	8.047	-665.252
0.548	-458.025	2.048	-581.062	3.548	-529.034	5.048	-510.086	6.548	-427.767	8.048	-665.279
0.549	-458.037	2.049	-581.085	3.549	-529.052	5.049	-510.089	6.549	-427.779	8.049	-665.304
0.55	-458.05	2.05	-581.108	3.55	-529.073	5.05	-510.095	6.55	-427.791	8.05	-665.336
0.551	-458.064	2.051	-581.133	3.551	-529.088	5.051	-510.102	6.551	-427.804	8.051	-665.37
0.552	-458.079	2.052	-581.157	3.552	-529.101	5.052	-510.109	6.552	-427.815	8.052	-665.403
0.553	-458.096	2.053	-581.179	3.553	-529.118	5.053	-510.114	6.553	-427.824	8.053	-665.438
0.554	-458.112	2.054	-581.208	3.554	-529.133	5.054	-510.121	6.554	-427.836	8.054	-665.476
0.555	-458.127	2.055	-581.237	3.555	-529.149	5.055	-510.129	6.555	-427.848	8.055	-665.514
0.556	-458.142	2.056	-581.263	3.556	-529.163	5.056	-510.133	6.556	-427.858	8.056	-665.55
0.557	-458.156	2.057	-581.288	3.557	-529.179	5.057	-510.139	6.557	-427.868	8.057	-665.584
0.558	-458.172	2.058	-581.314	3.558	-529.193	5.058	-510.149	6.558	-427.878	8.058	-665.622
0.559	-458.185	2.059	-581.343	3.559	-529.204	5.059	-510.158	6.559	-427.891	8.059	-665.666
0.56	-458.202	2.06	-581.37	3.56	-529.219	5.06	-510.164	6.56	-427.901	8.06	-665.703
0.561	-458.218	2.061	-581.396	3.561	-529.234	5.061	-510.172	6.561	-427.911	8.061	-665.742
0.562	-458.234	2.062	-581.423	3.562	-529.247	5.062	-510.183	6.562	-427.922	8.062	-665.786
0.563	-458.246	2.063	-581.448	3.563	-529.259	5.063	-510.19	6.563	-427.93	8.063	-665.829
0.564	-458.257	2.064	-581.474	3.564	-529.271	5.064	-510.195	6.564	-427.937	8.064	-665.87
0.565	-458.273	2.065	-581.499	3.565	-529.287	5.065	-510.206	6.565	-427.943	8.065	-665.911
0.566	-458.283	2.066	-581.528	3.566	-529.299	5.066	-510.213	6.566	-427.954	8.066	-665.955
0.567	-458.292	2.067	-581.557	3.567	-529.312	5.067	-510.22	6.567	-427.967	8.067	-665.999
0.568	-458.305	2.068	-581.583	3.568	-529.325	5.068	-510.226	6.568	-427.976	8.068	-666.039
0.569	-458.316	2.069	-581.612	3.569	-529.335	5.069	-510.234	6.569	-427.989	8.069	-666.082
0.57	-458.327	2.07	-581.641	3.57	-529.343	5.07	-510.241	6.57	-428.002	8.07	-666.124
0.571	-458.338	2.071	-581.668	3.571	-529.351	5.071	-510.246	6.571	-428.013	8.071	-666.163
0.572	-458.349	2.072	-581.694	3.572	-529.365	5.072	-510.249	6.572	-428.025	8.072	-666.2
0.573	-458.357	2.073	-581.721	3.573	-529.381	5.073	-510.253	6.573	-428.036	8.073	-666.239
0.574	-458.363	2.074	-581.752	3.574	-529.392	5.074	-510.255	6.574	-428.049	8.074	-666.278
0.575	-458.374	2.075	-581.777	3.575	-529.408	5.075	-510.257	6.575	-428.06	8.075	-666.309
0.576	-458.382	2.076	-581.803	3.576	-529.424	5.076	-510.259	6.576	-428.069	8.076	-666.339
0.577	-458.39	2.077	-581.833	3.577	-529.438	5.077	-510.267	6.577	-428.082	8.077	-666.374
0.578	-458.395	2.078	-581.862	3.578	-529.452	5.078	-510.271	6.578	-428.092	8.078	-666.406
0.579	-458.401	2.079	-581.889	3.579	-529.466	5.079	-510.274	6.579	-428.101	8.079	-666.436
0.58	-458.409	2.08	-581.915	3.58	-529.483	5.08	-510.278	6.58	-428.11	8.08	-666.464
0.581	-458.413	2.081	-581.943	3.581	-529.496	5.081	-510.282	6.581	-428.118	8.081	-666.493
0.582	-458.417	2.082	-581.972	3.582	-529.507	5.082	-510.286	6.582	-428.127	8.082	-666.52
0.583	-458.422	2.083	-581.999	3.583	-529.523	5.083	-510.29	6.583	-428.134	8.083	-666.543
0.584	-458.426	2.084	-582.029	3.584	-529.535	5.084	-510.296	6.584	-428.144	8.084	-666.566
0.585	-458.431	2.085	-582.057	3.585	-529.547	5.085	-510.302	6.585	-428.154	8.085	-666.589
0.586	-458.434	2.086	-582.082	3.586	-529.557	5.086	-510.302	6.586	-428.163	8.086	-666.611
0.587	-458.44	2.087	-582.103	3.587	-529.567	5.087	-510.306	6.587	-428.168	8.087	-666.629
0.588	-458.444	2.088	-582.123	3.588	-529.579	5.088	-510.31	6.588	-428.173	8.088	-666.648
0.589	-458.445	2.089	-582.144	3.589	-529.587	5.089	-510.312	6.589	-428.18	8.089	-666.67
0.59	-458.448	2.09	-582.161	3.59	-529.6	5.09	-510.312	6.59	-428.184	8.09	-666.689
0.591	-458.45	2.091	-582.178	3.591	-529.613	5.091	-510.314	6.591	-428.187	8.091	-666.707
0.592	-458.452	2.092	-582.199	3.592	-529.623	5.092	-510.318	6.592	-428.192	8.092	-666.727
0.593	-458.452	2.093	-582.218	3.593	-529.63	5.093	-510.319	6.593	-428.196	8.093	-666.747
0.594	-458.454	2.094	-582.236	3.594	-529.636	5.094	-510.321	6.594	-428.2	8.094	-666.764
0.595	-458.457	2.095	-582.251	3.595	-529.644	5.095	-510.327	6.595	-428.204	8.095	-666.782
0.596	-458.454	2.096	-582.27	3.596	-529.65	5.096	-510.331	6.596	-428.208	8.096	-666.802
0.597	-458.455	2.097	-582.287	3.597	-529.653	5.097	-510.334	6.597	-428.213	8.097	-666.825
0.598	-458.455	2.098	-582.301	3.598	-529.659	5.098	-510.335	6.598	-428.215	8.098	-666.845
0.599	-458.456	2.099	-582.318	3.599	-529.664	5.099	-510.338	6.599	-428.221	8.099	-666.864
0.6	-458.457	2.1	-582.334	3.6	-529.669	5.1	-510.341	6.6	-428.228	8.1	-666.887
0.601	-458.46	2.101	-582.349	3.601	-529.674	5.101	-510.343	6.601	-428.233	8.101	-666.908
0.602	-458.462	2.102	-582.362	3.602	-529.679	5.102	-510.35	6.602	-428.24	8.102	-666.928
0.603	-458.462	2.103	-582.375	3.603	-529.685	5.103	-510.358	6.603	-428.246	8.103	-666.948
0.604	-458.464	2.104	-582.392	3.604	-529.688	5.104	-510.364	6.604	-428.255	8.104	-666.969
0.605	-458.47	2.105	-582.403	3.605	-529.696	5.105	-510.368	6.605	-428.261	8.105	-666.992
0.606	-458.473	2.106	-582.417	3.606	-529.704	5.106	-510.375	6.606	-428.265	8.106	-667.013
0.607	-458.477	2.107	-582.435	3.607	-529.711	5.107	-510.389	6.607	-428.273	8.107	-667.034
0.608	-458.481	2.108	-582.455	3.608	-529.719	5.108	-510.398	6.608	-428.28	8.108	-667.059
0.609	-458.486	2.109	-582.475	3.609	-529.726	5.109	-510.409	6.609	-428.286	8.109	-667.08
0.61	-458.495	2.11	-582.496	3.61	-529.737	5.11	-510.423	6.61	-428.291	8.11	-667.097
0.611	-458.501	2.111	-582.518	3.611	-529.744	5.111	-510.434	6.611	-428.297	8.111	-667.118
0.612	-458.511	2.112	-582.539	3.612	-529.75	5.112	-510.446	6.612	-428.304	8.112	-667.14
0.613	-458.519	2.113	-582.557	3.613	-529.759	5.113	-510.456	6.613	-428.309	8.113	-667.159
0.614	-458.527	2.114	-582.58	3.614	-529.769	5.114	-510.471	6.614	-428.315	8.114	-667.176
0.615	-458.538	2.115	-582.601	3.615	-529.776	5.115	-510.482	6.615	-428.322	8.115	-667.197
0.616	-458.55	2.116	-582.621	3.616	-529.782	5.116	-510.491	6.616	-428.327	8.116	-667.219
0.617	-458.563	2.117	-582.638	3.617	-529.789	5.117	-510.503	6.617	-428.333	8.117	-667.239
0.618	-458.57	2.118	-582.657	3.618	-529.798	5.118	-510.514	6.618	-428.337	8.118	-667.254
0.619	-458.582	2.119	-582.677	3.619	-529.804	5.119	-510.525	6.619	-428.343	8.119	-667.271
0.62	-458.595	2.12	-582.693	3.62	-529.812	5.12	-510.536	6.62	-428.347	8.12	-667.294
0.621	-458.604	2.121	-582.709	3.621	-529.82	5.121	-510.547	6.621	-428.35	8.121	-667.312
0.622	-458.61	2.122	-582.728	3.622	-529.827	5.122	-510.56	6.622	-428.355	8.122	-667.33
0.623	-458.62	2.123	-582.747	3.623	-529.834	5.123	-510.565	6.623	-428.359	8.123	-667.351
0.624	-458.634	2.124	-582.765	3.624	-529.839	5.124	-510.57	6.624	-428.362	8.124	-667.372
0.625	-458.642	2.125	-582.782	3.625	-529.846	5.125	-510.576	6.625	-428.365	8.125	-667.392
0.626	-458.647	2.126	-582.802	3.626	-529.851	5.126	-510.58	6.626	-428.368	8.126	-667.412
0.627	-458.658	2.127	-582.818	3.627	-529.855	5.127	-510.583	6.627	-428.372	8.127	-667.432
0.628	-458.665	2.128	-582.832	3.628	-529.861	5.128	-510.582	6.628	-428.375	8.128	-667.452
0.629	-458.671	2.129	-582.847	3.629	-529.866	5.129	-510.582	6.629	-428.378	8.129	-667.47
0.63	-458.68	2.13	-582.861	3.63	-529.87	5.13	-510.579	6.63	-428.385	8.13	-667.49
0.631	-458.687	2.131	-582.876	3.631	-529.873	5.131	-510.574	6.631	-428.392	8.131	-667.511
0.632	-458.694	2.132	-582.891	3.632	-529.877	5.132	-510.573	6.632	-428.397	8.132	-667.532
0.633	-458.697	2.133	-582.909	3.633	-529.882	5.133	-510.568	6.633	-428.403	8.133	-667.552
0.634	-458.703	2.134	-582.928	3.634	-529.886	5.134	-510.564	6.634	-428.41	8.134	-667.576
0.635	-458.71	2.135	-582.941	3.635	-529.889	5.135	-510.558	6.635	-428.415	8.135	-667.602
0.636	-458.713	2.136	-582.957	3.636	-529.898	5.136	-510.556	6.636	-428.418	8.136	-667.623
0.637	-458.715	2.137	-582.975	3.637	-529.906	5.137	-510.555	6.637	-428.423	8.137	-667.64
0.638	-458.717	2.138	-582.993	3.638	-529.913	5.138	-510.554	6.638	-428.43	8.138	-667.663
0.639	-458.727	2.139	-583.011	3.639	-529.921	5.139	-510.553	6.639	-428.436	8.139	-667.689
0.64	-458.733	2.14	-583.028	3.64	-529.928	5.14	-510.551	6.64	-428.44	8.14	-667.712
0.641	-458.739	2.141	-583.047	3.641	-529.935	5.141	-510.55	6.641	-428.446	8.141	-667.733
0.642	-458.752	2.142	-583.065	3.642	-529.939	5.142	-510.548	6.642	-428.453	8.142	-667.757
0.643	-458.764	2.143	-583.08	3.643	-529.946	5.143	-510.547	6.643	-428.457	8.143	-667.782
0.644	-458.775	2.144	-583.099	3.644	-529.953	5.144	-510.55	6.644	-428.462	8.144	-667.805
0.645	-458.786	2.145	-583.116	3.645	-529.961	5.145	-510.55	6.645	-428.47	8.145	-667.829
0.646	-458.8	2.146	-583.133	3.646	-529.966	5.146	-510.553	6.646	-428.476	8.146	-667.854
0.647	-458.814	2.147	-583.147	3.647	-529.974	5.147	-510.559	6.647	-428.482	8.147	-667.88
0.648	-458.824	2.148	-583.165	3.648	-529.982	5.148	-510.563	6.648	-428.486	8.148	-667.906
0.649	-458.839	2.149	-583.181	3.649	-529.987	5.149	-510.57	6.649	-428.491	8.149	-667.931
0.65	-458.853	2.15	-583.194	3.65	-529.993	5.15	-510.578	6.65	-428.497	8.15	-667.96
0.651	-458.864	2.151	-583.208	3.651	-530.003	5.151	-510.588	6.651	-428.498	8.151	-667.989
0.652	-458.876	2.152	-583.218	3.652	-530.011	5.152	-510.599	6.652	-428.499	8.152	-668.017
0.653	-458.888	2.153	-583.227	3.653	-530.017	5.153	-510.609	6.653	-428.502	8.153	-668.044
0.654	-458.904	2.154	-583.235	3.654	-530.023	5.154	-510.623	6.654	-428.502	8.154	-668.071
0.655	-458.917	2.155	-583.242	3.655	-530.029	5.155	-510.635	6.655	-428.504	8.155	-668.093
0.656	-458.929	2.156	-583.252	3.656	-530.037	5.156	-510.647	6.656	-428.505	8.156	-668.113
0.657	-458.945	2.157	-583.259	3.657	-530.038	5.157	-510.658	6.657	-428.508	8.157	-668.137
0.658	-458.96	2.158	-583.265	3.658	-530.039	5.158	-510.669	6.658	-428.51	8.158	-668.163
0.659	-458.975	2.159	-583.274	3.659	-530.042	5.159	-510.677	6.659	-428.511	8.159	-668.185
0.66	-458.987	2.16	-583.283	3.66	-530.043	5.16	-510.686	6.66	-428.513	8.16	-668.205
0.661	-459.001	2.161	-583.292	3.661	-530.045	5.161	-510.698	6.661	-428.515	8.161	-668.227
0.662	-459.011	2.162	-583.301	3.662	-530.046	5.162	-510.71	6.662	-428.517	8.162	-668.248
0.663	-459.015	2.163	-583.311	3.663	-530.05	5.163	-510.719	6.663	-428.518	8.163	-668.267
0.664	-459.024	2.164	-583.323	3.664	-530.052	5.164	-510.727	6.664	-428.52	8.164	-668.285
0.665	-459.032	2.165	-583.332	3.665	-530.053	5.165	-510.733	6.665	-428.522	8.165	-668.301
0.666	-459.036	2.166	-583.342	3.666	-530.056	5.166	-510.745	6.666	-428.52	8.166	-668.318
0.667	-459.038	2.167	-583.354	3.667	-530.059	5.167	-510.75	6.667	-428.519	8.167	-668.329
0.668	-459.041	2.168	-583.369	3.668	-530.061	5.168	-510.755	6.668	-428.521	8.168	-668.338
0.669	-459.047	2.169	-583.382	3.669	-530.063	5.169	-510.763	6.669	-428.522	8.169	-668.35
0.67	-459.049	2.17	-583.397	3.67	-530.065	5.17	-510.766	6.67	-428.522	8.17	-668.36
0.671	-459.052	2.171	-583.418	3.671	-530.068	5.171	-510.769	6.671	-428.523	8.171	-668.366
0.672	-459.056	2.172	-583.437	3.672	-530.064	5.172	-510.771	6.672	-428.526	8.172	-668.372
0.673	-459.059	2.173	-583.458	3.673	-530.064	5.173	-510.775	6.673	-428.529	8.173	-668.38
0.674	-459.061	2.174	-583.483	3.674	-530.066	5.174	-510.777	6.674	-428.533	8.174	-668.388
0.675	-459.062	2.175	-583.505	3.675	-530.067	5.175	-510.776	6.675	-428.541	8.175	-668.395
0.676	-459.065	2.176	-583.528	3.676	-530.068	5.176	-510.78	6.676	-428.546	8.176	-668.407
0.677	-459.067	2.177	-583.55	3.677	-530.068	5.177	-510.783	6.677	-428.552	8.177	-668.421
0.678	-459.067	2.178	-583.574	3.678	-530.073	5.178	-510.785	6.678	-428.556	8.178	-668.432
0.679	-459.068	2.179	-583.597	3.679	-530.077	5.179	-510.787	6.679	-428.561	8.179	-668.44
0.68	-459.071	2.18	-583.619	3.68	-530.081	5.18	-510.789	6.68	-428.566	8.18	-668.449
0.681	-459.072	2.181	-583.639	3.681	-530.091	5.181	-510.792	6.681	-428.569	8.181	-668.463
0.682	-459.071	2.182	-583.659	3.682	-530.097	5.182	-510.788	6.682	-428.574	8.182	-668.474
0.683	-459.074	2.183	-583.679	3.683	-530.104	5.183	-510.787	6.683	-428.578	8.183	-668.484
0.684	-459.081	2.184	-583.698	3.684	-530.11	5.184	-510.788	6.684	-428.581	8.184	-668.496
0.685	-459.081	2.185	-583.717	3.685	-530.116	5.185	-510.786	6.685	-428.585	8.185	-668.509
0.686	-459.083	2.186	-583.736	3.686	-530.122	5.186	-510.786	6.686	-428.59	8.186	-668.521
0.687	-459.091	2.187	-583.752	3.687	-530.126	5.187	-510.784	6.687	-428.598	8.187	-668.536
0.688	-459.097	2.188	-583.768	3.688	-530.131	5.188	-510.786	6.688	-428.605	8.188	-668.554
0.689	-459.105	2.189	-583.782	3.689	-530.137	5.189	-510.785	6.689	-428.611	8.189	-668.576
0.69	-459.11	2.19	-583.795	3.69	-530.14	5.19	-510.783	6.69	-428.619	8.19	-668.595
0.691	-459.118	2.191	-583.807	3.691	-530.146	5.191	-510.785	6.691	-428.626	8.191	-668.617
0.692	-459.124	2.192	-583.815	3.692	-530.151	5.192	-510.786	6.692	-428.633	8.192	-668.641
0.693	-459.127	2.193	-583.827	3.693	-530.162	5.193	-510.787	6.693	-428.638	8.193	-668.663
0.694	-459.134	2.194	-583.833	3.694	-530.17	5.194	-510.786	6.694	-428.644	8.194	-668.683
0.695	-459.14	2.195	-583.838	3.695	-530.177	5.195	-510.787	6.695	-428.647	8.195	-668.702
0.696	-459.144	2.196	-583.848	3.696	-530.187	5.196	-510.791	6.696	-428.646	8.196	-668.727
0.697	-459.146	2.197	-583.854	3.697	-530.197	5.197	-510.788	6.697	-428.648	8.197	-668.749
0.698	-459.15	2.198	-583.861	3.698	-530.205	5.198	-510.786	6.698	-428.652	8.198	-668.765
0.699	-459.155	2.199	-583.868	3.699	-530.211	5.199	-510.785	6.699	-428.654	8.199	-668.786
0.7	-459.156	2.2	-583.875	3.7	-530.218	5.2	-510.785	6.7	-428.657	8.2	-668.81
0.701	-459.157	2.201	-583.882	3.701	-530.222	5.201	-510.787	6.701	-428.661	8.201	-668.831
0.702	-459.16	2.202	-583.887	3.702	-530.221	5.202	-510.791	6.702	-428.666	8.202	-668.849
0.703	-459.161	2.203	-583.894	3.703	-530.224	5.203	-510.799	6.703	-428.67	8.203	-668.869
0.704	-459.161	2.204	-583.903	3.704	-530.228	5.204	-510.802	6.704	-428.673	8.204	-668.89
0.705	-459.16	2.205	-583.908	3.705	-530.23	5.205	-510.805	6.705	-428.68	8.205	-668.909
0.706	-459.163	2.206	-583.913	3.706	-530.234	5.206	-510.812	6.706	-428.684	8.206	-668.925
0.707	-459.162	2.207	-583.919	3.707	-530.239	5.207	-510.818	6.707	-428.686	8.207	-668.944
0.708	-459.158	2.208	-583.928	3.708	-530.246	5.208	-510.824	6.708	-428.686	8.208	-668.959
0.709	-459.159	2.209	-583.934	3.709	-530.251	5.209	-510.83	6.709	-428.687	8.209	-668.972
0.71	-459.156	2.21	-583.941	3.71	-530.255	5.21	-510.838	6.71	-428.689	8.21	-668.98
0.711	-459.154	2.211	-583.95	3.711	-530.263	5.211	-510.848	6.711	-428.689	8.211	-668.989
0.712	-459.151	2.212	-583.958	3.712	-530.268	5.212	-510.855	6.712	-428.69	8.212	-668.997
0.713	-459.15	2.213	-583.967	3.713	-530.271	5.213	-510.862	6.713	-428.693	8.213	-669.001
0.714	-459.152	2.214	-583.976	3.714	-530.27	5.214	-510.869	6.714	-428.696	8.214	-669.007
0.715	-459.15	2.215	-583.989	3.715	-530.271	5.215	-510.875	6.715	-428.699	8.215	-669.014
0.716	-459.15	2.216	-584.002	3.716	-530.273	5.216	-510.881	6.716	-428.704	8.216	-669.019
0.717	-459.153	2.217	-584.011	3.717	-530.274	5.217	-510.887	6.717	-428.713	8.217	-669.018
0.718	-459.156	2.218	-584.022	3.718	-530.275	5.218	-510.896	6.718	-428.719	8.218	-669.019
0.719	-459.158	2.219	-584.034	3.719	-530.279	5.219	-510.904	6.719	-428.725	8.219	-669.021
0.72	-459.161	2.22	-584.045	3.72	-530.283	5.22	-510.913	6.72	-428.734	8.22	-669.02
0.721	-459.166	2.221	-584.054	3.721	-530.287	5.221	-510.921	6.721	-428.74	8.221	-669.015
0.722	-459.169	2.222	-584.064	3.722	-530.293	5.222	-510.926	6.722	-428.744	8.222	-669.012
0.723	-459.172	2.223	-584.077	3.723	-530.303	5.223	-510.93	6.723	-428.746	8.223	-669.009
0.724	-459.18	2.224	-584.086	3.724	-530.312	5.224	-510.932	6.724	-428.75	8.224	-669.007
0.725	-459.186	2.225	-584.094	3.725	-530.319	5.225	-510.939	6.725	-428.756	8.225	-669.003
0.726	-459.192	2.226	-584.106	3.726	-530.33	5.226	-510.946	6.726	-428.758	8.226	-669
0.727	-459.196	2.227	-584.117	3.727	-530.338	5.227	-510.947	6.727	-428.762	8.227	-669.002
0.728	-459.204	2.228	-584.128	3.728	-530.342	5.228	-510.95	6.728	-428.771	8.228	-668.999
0.729	-459.212	2.229	-584.139	3.729	-530.345	5.229	-510.953	6.729	-428.778	8.229	-668.996
0.73	-459.216	2.23	-584.151	3.73	-530.349	5.23	-510.955	6.73	-428.784	8.23	-668.999
0.731	-459.223	2.231	-584.163	3.731	-530.357	5.231	-510.957	6.731	-428.791	8.231	-669.001
0.732	-459.229	2.232	-584.173	3.732	-530.36	5.232	-510.958	6.732	-428.799	8.232	-669.003
0.733	-459.235	2.233	-584.183	3.733	-530.365	5.233	-510.961	6.733	-428.805	8.233	-669.006
0.734	-459.241	2.234	-584.193	3.734	-530.375	5.234	-510.962	6.734	-428.809	8.234	-669.009
0.735	-459.246	2.235	-584.201	3.735	-530.385	5.235	-510.965	6.735	-428.814	8.235	-669.013
0.736	-459.255	2.236	-584.205	3.736	-530.392	5.236	-510.971	6.736	-428.821	8.236	-669.016
0.737	-459.26	2.237	-584.21	3.737	-530.4	5.237	-510.976	6.737	-428.827	8.237	-669.02
0.738	-459.264	2.238	-584.217	3.738	-530.41	5.238	-510.979	6.738	-428.828	8.238	-669.029
0.739	-459.27	2.239	-584.222	3.739	-530.417	5.239	-510.981	6.739	-428.829	8.239	-669.036
0.74	-459.275	2.24	-584.226	3.74	-530.422	5.24	-510.985	6.74	-428.83	8.24	-669.044
0.741	-459.28	2.241	-584.232	3.741	-530.429	5.241	-510.988	6.741	-428.828	8.241	-669.053
0.742	-459.284	2.242	-584.238	3.742	-530.438	5.242	-510.989	6.742	-428.83	8.242	-669.065
0.743	-459.291	2.243	-584.245	3.743	-530.445	5.243	-510.994	6.743	-428.838	8.243	-669.077
0.744	-459.298	2.244	-584.251	3.744	-530.446	5.244	-510.998	6.744	-428.843	8.244	-669.087
0.745	-459.301	2.245	-584.26	3.745	-530.447	5.245	-510.999	6.745	-428.848	8.245	-669.097
0.746	-459.308	2.246	-584.27	3.746	-530.449	5.246	-511.001	6.746	-428.853	8.246	-669.106
0.747	-459.316	2.247	-584.277	3.747	-530.446	5.247	-511.003	6.747	-428.857	8.247	-669.114
0.748	-459.324	2.248	-584.286	3.748	-530.449	5.248	-511.007	6.748	-428.861	8.248	-669.12
0.749	-459.331	2.249	-584.296	3.749	-530.458	5.249	-511.009	6.749	-428.86	8.249	-669.129
0.75	-459.34	2.25	-584.305	3.75	-530.465	5.25	-511.012	6.75	-428.861	8.25	-669.139
0.751	-459.35	2.251	-584.313	3.751	-530.471	5.251	-511.016	6.751	-428.864	8.251	-669.145
0.752	-459.358	2.252	-584.321	3.752	-530.477	5.252	-511.018	6.752	-428.865	8.252	-669.153
0.753	-459.367	2.253	-584.332	3.753	-530.482	5.253	-511.021	6.753	-428.865	8.253	-669.163
0.754	-459.378	2.254	-584.344	3.754	-530.486	5.254	-511.022	6.754	-428.865	8.254	-669.171
0.755	-459.386	2.255	-584.354	3.755	-530.486	5.255	-511.027	6.755	-428.867	8.255	-669.178
0.756	-459.396	2.256	-584.368	3.756	-530.487	5.256	-511.029	6.756	-428.867	8.256	-669.184
0.757	-459.402	2.257	-584.383	3.757	-530.491	5.257	-511.028	6.757	-428.864	8.257	-669.192
0.758	-459.411	2.258	-584.398	3.758	-530.492	5.258	-511.029	6.758	-428.864	8.258	-669.203
0.759	-459.418	2.259	-584.412	3.759	-530.492	5.259	-511.029	6.759	-428.866	8.259	-669.205
0.76	-459.425	2.26	-584.429	3.76	-530.492	5.26	-511.029	6.76	-428.868	8.26	-669.21
0.761	-459.435	2.261	-584.446	3.761	-530.494	5.261	-511.029	6.761	-428.87	8.261	-669.217
0.762	-459.442	2.262	-584.461	3.762	-530.494	5.262	-511.032	6.762	-428.874	8.262	-669.222
0.763	-459.449	2.263	-584.477	3.763	-530.491	5.263	-511.034	6.763	-428.877	8.263	-669.226
0.764	-459.454	2.264	-584.494	3.764	-530.491	5.264	-511.032	6.764	-428.873	8.264	-669.23
0.765	-459.46	2.265	-584.508	3.765	-530.493	5.265	-511.036	6.765	-428.873	8.265	-669.236
0.766	-459.466	2.266	-584.523	3.766	-530.495	5.266	-511.042	6.766	-428.876	8.266	-669.244
0.767	-459.467	2.267	-584.535	3.767	-530.498	5.267	-511.045	6.767	-428.877	8.267	-669.249
0.768	-459.468	2.268	-584.548	3.768	-530.503	5.268	-511.047	6.768	-428.879	8.268	-669.257
0.769	-459.471	2.269	-584.559	3.769	-530.506	5.269	-511.05	6.769	-428.884	8.269	-669.265
0.77	-459.472	2.27	-584.569	3.77	-530.502	5.27	-511.055	6.77	-428.89	8.27	-669.272
0.771	-459.47	2.271	-584.58	3.771	-530.502	5.271	-511.057	6.771	-428.896	8.271	-669.277
0.772	-459.469	2.272	-584.589	3.772	-530.506	5.272	-511.06	6.772	-428.9	8.272	-669.285
0.773	-459.469	2.273	-584.598	3.773	-530.506	5.273	-511.065	6.773	-428.906	8.273	-669.293
0.774	-459.466	2.274	-584.607	3.774	-530.51	5.274	-511.067	6.774	-428.913	8.274	-669.296
0.775	-459.461	2.275	-584.614	3.775	-530.515	5.275	-511.069	6.775	-428.92	8.275	-669.3
0.776	-459.46	2.276	-584.624	3.776	-530.523	5.276	-511.07	6.776	-428.926	8.276	-669.309
0.777	-459.456	2.277	-584.63	3.777	-530.53	5.277	-511.072	6.777	-428.932	8.277	-669.316
0.778	-459.454	2.278	-584.636	3.778	-530.536	5.278	-511.075	6.778	-428.938	8.278	-669.321
0.779	-459.452	2.279	-584.643	3.779	-530.543	5.279	-511.076	6.779	-428.942	8.279	-669.326
0.78	-459.45	2.28	-584.649	3.78	-530.552	5.28	-511.08	6.78	-428.947	8.28	-669.336
0.781	-459.446	2.281	-584.655	3.781	-530.56	5.281	-511.082	6.781	-428.953	8.281	-669.344
0.782	-459.44	2.282	-584.66	3.782	-530.568	5.282	-511.083	6.782	-428.957	8.282	-669.351
0.783	-459.439	2.283	-584.666	3.783	-530.574	5.283	-511.083	6.783	-428.96	8.283	-669.357
0.784	-459.438	2.284	-584.671	3.784	-530.582	5.284	-511.08	6.784	-428.961	8.284	-669.366
0.785	-459.432	2.285	-584.673	3.785	-530.587	5.285	-511.083	6.785	-428.969	8.285	-669.374
0.786	-459.427	2.286	-584.679	3.786	-530.593	5.286	-511.08	6.786	-428.974	8.286	-669.378
0.787	-459.421	2.287	-584.684	3.787	-530.6	5.287	-511.075	6.787	-428.973	8.287	-669.383
0.788	-459.419	2.288	-584.693	3.788	-530.605	5.288	-511.074	6.788	-428.977	8.288	-669.394
0.789	-459.415	2.289	-584.701	3.789	-530.609	5.289	-511.072	6.789	-428.979	8.289	-669.404
0.79	-459.411	2.29	-584.711	3.79	-530.611	5.29	-511.069	6.79	-428.979	8.29	-669.411
0.791	-459.409	2.291	-584.72	3.791	-530.62	5.291	-511.066	6.791	-428.979	8.291	-669.42
0.792	-459.407	2.292	-584.728	3.792	-530.626	5.292	-511.065	6.792	-428.978	8.292	-669.431
0.793	-459.407	2.293	-584.739	3.793	-530.626	5.293	-511.061	6.793	-428.98	8.293	-669.44
0.794	-459.404	2.294	-584.751	3.794	-530.63	5.294	-511.058	6.794	-428.98	8.294	-669.45
0.795	-459.404	2.295	-584.761	3.795	-530.633	5.295	-511.059	6.795	-428.979	8.295	-669.464
0.796	-459.406	2.296	-584.772	3.796	-530.633	5.296	-511.061	6.796	-428.981	8.296	-669.48
0.797	-459.404	2.297	-584.78	3.797	-530.632	5.297	-511.062	6.797	-428.982	8.297	-669.493
0.798	-459.405	2.298	-584.792	3.798	-530.632	5.298	-511.062	6.798	-428.984	8.298	-669.506
0.799	-459.406	2.299	-584.801	3.799	-530.634	5.299	-511.064	6.799	-428.986	8.299	-669.522
0.8	-459.405	2.3	-584.81	3.8	-530.634	5.3	-511.065	6.8	-428.992	8.3	-669.536
0.801	-459.406	2.301	-584.82	3.801	-530.633	5.301	-511.066	6.801	-428.997	8.301	-669.55
0.802	-459.408	2.302	-584.83	3.802	-530.635	5.302	-511.071	6.802	-429.002	8.302	-669.563
0.803	-459.414	2.303	-584.839	3.803	-530.636	5.303	-511.076	6.803	-429.008	8.303	-669.578
0.804	-459.413	2.304	-584.848	3.804	-530.639	5.304	-511.079	6.804	-429.016	8.304	-669.596
0.805	-459.414	2.305	-584.858	3.805	-530.642	5.305	-511.088	6.805	-429.023	8.305	-669.61
0.806	-459.426	2.306	-584.87	3.806	-530.649	5.306	-511.095	6.806	-429.028	8.306	-669.626
0.807	-459.434	2.307	-584.878	3.807	-530.655	5.307	-511.105	6.807	-429.033	8.307	-669.644
0.808	-459.443	2.308	-584.889	3.808	-530.661	5.308	-511.112	6.808	-429.041	8.308	-669.659
0.809	-459.452	2.309	-584.898	3.809	-530.669	5.309	-511.119	6.809	-429.047	8.309	-669.671
0.81	-459.464	2.31	-584.905	3.81	-530.678	5.31	-511.127	6.81	-429.053	8.31	-669.683
0.811	-459.474	2.311	-584.911	3.811	-530.687	5.311	-511.135	6.811	-429.061	8.311	-669.698
0.812	-459.483	2.312	-584.918	3.812	-530.694	5.312	-511.143	6.812	-429.068	8.312	-669.71
0.813	-459.497	2.313	-584.928	3.813	-530.7	5.313	-511.15	6.813	-429.077	8.313	-669.72
0.814	-459.508	2.314	-584.934	3.814	-530.71	5.314	-511.16	6.814	-429.084	8.314	-669.732
0.815	-459.522	2.315	-584.937	3.815	-530.717	5.315	-511.17	6.815	-429.093	8.315	-669.743
0.816	-459.532	2.316	-584.945	3.816	-530.724	5.316	-511.175	6.816	-429.102	8.316	-669.752
0.817	-459.542	2.317	-584.952	3.817	-530.734	5.317	-511.182	6.817	-429.107	8.317	-669.756
0.818	-459.555	2.318	-584.957	3.818	-530.743	5.318	-511.188	6.818	-429.114	8.318	-669.761
0.819	-459.566	2.319	-584.963	3.819	-530.754	5.319	-511.195	6.819	-429.12	8.319	-669.771
0.82	-459.578	2.32	-584.97	3.82	-530.763	5.32	-511.2	6.82	-429.125	8.32	-669.775
0.821	-459.592	2.321	-584.977	3.821	-530.774	5.321	-511.208	6.821	-429.129	8.321	-669.777
0.822	-459.602	2.322	-584.982	3.822	-530.785	5.322	-511.215	6.822	-429.131	8.322	-669.783
0.823	-459.614	2.323	-584.989	3.823	-530.791	5.323	-511.216	6.823	-429.134	8.323	-669.787
0.824	-459.623	2.324	-584.997	3.824	-530.799	5.324	-511.221	6.824	-429.135	8.324	-669.791
0.825	-459.637	2.325	-585.004	3.825	-530.807	5.325	-511.227	6.825	-429.136	8.325	-669.795
0.826	-459.646	2.326	-585.009	3.826	-530.814	5.326		6.826	-429.138	8.326	-669.799
0.827	-459.649	2.327	-585.014	3.827	-530.818	5.327		6.827	-429.14	8.327	-669.804
0.828	-459.656	2.328	-585.019	3.828	-530.821	5.328		6.828	-429.144	8.328	-669.807
0.829	-459.661	2.329	-585.021	3.829	-530.824	5.329		6.829	-429.146	8.329	-669.81
0.83	-459.664	2.33	-585.023	3.83	-530.826	5.33		6.83	-429.148	8.33	-669.816
0.831	-459.666	2.331	-585.028	3.831	-530.827	5.331		6.831	-429.152	8.331	-669.82
0.832	-459.669	2.332	-585.032	3.832	-530.83	5.332		6.832	-429.153	8.332	-669.824
0.833	-459.67	2.333	-585.034	3.833	-530.832	5.333		6.833	-429.156	8.333	-669.828
0.834	-459.666	2.334	-585.036	3.834	-530.836	5.334		6.834	-429.157	8.334	-669.835
0.835	-459.663	2.335	-585.04	3.835	-530.839	5.335		6.835	-429.157	8.335	-669.839
0.836	-459.663	2.336	-585.045	3.836	-530.842	5.336		6.836	-429.158	8.336	-669.84
0.837	-459.664	2.337	-585.047	3.837	-530.847	5.337		6.837	-429.157	8.337	-669.845
0.838	-459.664	2.338	-585.05	3.838	-530.848	5.338		6.838	-429.16	8.338	-669.852
0.839	-459.663	2.339	-585.055	3.839	-530.852	5.339		6.839	-429.16	8.339	-669.856
0.84	-459.662	2.34	-585.058	3.84	-530.853	5.34		6.84	-429.162	8.34	-669.861
0.841	-459.657	2.341	-585.061	3.841	-530.853	5.341		6.841	-429.164	8.341	-669.87
0.842	-459.655	2.342	-585.064	3.842	-530.854	5.342		6.842	-429.165	8.342	-669.883
0.843	-459.656	2.343	-585.069	3.843	-530.853	5.343		6.843	-429.167	8.343	-669.892
0.844	-459.652	2.344	-585.071	3.844	-530.856	5.344		6.844	-429.17	8.344	-669.901
0.845	-459.652	2.345	-585.072	3.845	-530.857	5.345		6.845	-429.172	8.345	-669.91
0.846	-459.649	2.346	-585.076	3.846	-530.859	5.346		6.846	-429.176	8.346	-669.917
0.847	-459.649	2.347	-585.08	3.847	-530.861	5.347		6.847	-429.176	8.347	-669.922
0.848	-459.649	2.348	-585.085	3.848	-530.863	5.348		6.848	-429.179	8.348	-669.927
0.849	-459.648	2.349	-585.09	3.849	-530.865	5.349		6.849	-429.181	8.349	-669.934
0.85	-459.651	2.35	-585.097	3.85	-530.869	5.35		6.85	-429.184	8.35	-669.944
0.851	-459.653	2.351	-585.105	3.851	-530.872	5.351		6.851	-429.187	8.351	-669.951
0.852	-459.655	2.352	-585.109	3.852	-530.877	5.352		6.852	-429.19	8.352	-669.959
0.853	-459.656	2.353	-585.114	3.853	-530.877	5.353		6.853	-429.195	8.353	-669.968
0.854	-459.662	2.354	-585.122	3.854	-530.88	5.354		6.854	-429.195	8.354	-669.976
0.855	-459.669	2.355	-585.127	3.855	-530.883	5.355		6.855	-429.194	8.355	-669.984
0.856	-459.672	2.356	-585.131	3.856	-530.886	5.356		6.856	-429.197	8.356	-669.994
0.857	-459.676	2.357	-585.133	3.857	-530.891	5.357		6.857	-429.2	8.357	-670.008
0.858	-459.68	2.358	-585.138	3.858	-530.894	5.358		6.858	-429.203	8.358	-670.02
0.859	-459.685	2.359	-585.142	3.859	-530.9	5.359		6.859	-429.205	8.359	-670.029
0.86	-459.689	2.36	-585.144	3.86	-530.9	5.36		6.86	-429.21	8.36	-670.042
0.861	-459.694	2.361	-585.148	3.861	-530.899	5.361		6.861	-429.213	8.361	-670.051
0.862	-459.704	2.362	-585.152	3.862	-530.903	5.362		6.862	-429.215	8.362	-670.058
0.863	-459.708	2.363	-585.155	3.863	-530.906	5.363		6.863	-429.22	8.363	-670.063
0.864	-459.711	2.364	-585.158	3.864	-530.91	5.364		6.864	-429.225	8.364	-670.071
0.865	-459.72	2.365	-585.162	3.865	-530.912	5.365		6.865	-429.227	8.365	-670.081
0.866	-459.722	2.366	-585.167	3.866	-530.918	5.366		6.866	-429.229	8.366	-670.089
0.867	-459.725	2.367	-585.168	3.867	-530.922	5.367		6.867	-429.23	8.367	-670.099
0.868	-459.732	2.368	-585.17	3.868	-530.925	5.368		6.868	-429.234	8.368	-670.112
0.869	-459.74	2.369	-585.172	3.869	-530.931	5.369		6.869	-429.235	8.369	-670.123
0.87	-459.747	2.37	-585.175	3.87	-530.937	5.37		6.87	-429.235	8.37	-670.133
0.871	-459.749	2.371	-585.176	3.871	-530.939	5.371		6.871	-429.235	8.371	-670.142
0.872	-459.754	2.372	-585.178	3.872	-530.942	5.372		6.872	-429.234	8.372	-670.154
0.873	-459.759	2.373	-585.183	3.873	-530.943	5.373		6.873	-429.232	8.373	-670.164
0.874	-459.763	2.374	-585.188	3.874	-530.948	5.374		6.874	-429.23	8.374	-670.172
0.875	-459.762	2.375	-585.189	3.875	-530.95	5.375		6.875	-429.23	8.375	-670.183
0.876	-459.762	2.376	-585.194	3.876	-530.95	5.376		6.876	-429.234	8.376	-670.196
0.877	-459.767	2.377	-585.201	3.877	-530.949	5.377		6.877	-429.233	8.377	-670.208
0.878	-459.769	2.378	-585.208	3.878	-530.948	5.378		6.878	-429.232	8.378	-670.213
0.879	-459.768	2.379	-585.213	3.879	-530.946	5.379		6.879	-429.231	8.379	-670.22
0.88	-459.769	2.38	-585.219	3.88	-530.943	5.38		6.88	-429.231	8.38	-670.233
0.881	-459.769	2.381	-585.226	3.881	-530.944	5.381		6.881	-429.228	8.381	-670.241
0.882	-459.769	2.382	-585.231	3.882	-530.948	5.382		6.882	-429.225	8.382	-670.251
0.883	-459.767	2.383	-585.235	3.883	-530.947	5.383		6.883	-429.223	8.383	-670.263
0.884	-459.769	2.384	-585.242	3.884	-530.946	5.384		6.884	-429.219	8.384	-670.274
0.885	-459.767	2.385	-585.247	3.885	-530.945	5.385		6.885	-429.213	8.385	-670.283
0.886	-459.762	2.386	-585.253	3.886	-530.944	5.386		6.886	-429.213	8.386	-670.291
0.887	-459.764	2.387	-585.255	3.887	-530.94	5.387		6.887	-429.213	8.387	-670.3
0.888	-459.764	2.388	-585.26	3.888	-530.937	5.388		6.888	-429.214	8.388	-670.31
0.889	-459.761	2.389	-585.265	3.889	-530.935	5.389		6.889	-429.212	8.389	-670.317
0.89	-459.756	2.39	-585.268	3.89	-530.929	5.39		6.89	-429.213	8.39	-670.326
0.891	-459.752	2.391	-585.271	3.891	-530.923	5.391		6.891	-429.217	8.391	-670.337
0.892	-459.75	2.392	-585.275	3.892	-530.922	5.392		6.892	-429.219	8.392	-670.346
0.893	-459.748	2.393	-585.275	3.893	-530.922	5.393		6.893	-429.221	8.393	-670.353
0.894	-459.748	2.394		3.894	-530.923	5.394		6.894	-429.225	8.394	-670.361
0.895	-459.748	2.395		3.895	-530.921	5.395		6.895	-429.229	8.395	-670.373
0.896	-459.75	2.396		3.896	-530.922	5.396		6.896	-429.233	8.396	-670.382
0.897	-459.752	2.397		3.897	-530.927	5.397		6.897	-429.234	8.397	-670.386
0.898	-459.753	2.398		3.898	-530.929	5.398		6.898	-429.239	8.398	-670.391
0.899	-459.754	2.399		3.899	-530.932	5.399		6.899	-429.242	8.399	-670.402
0.9	-459.755	2.4		3.9	-530.937	5.4		6.9	-429.245	8.4	-670.41
0.901	-459.758	2.401		3.901	-530.942	5.401		6.901	-429.249	8.401	-670.413
0.902	-459.763	2.402		3.902	-530.946	5.402		6.902	-429.252	8.402	-670.421
0.903	-459.764	2.403		3.903	-530.949	5.403		6.903	-429.256	8.403	-670.428
0.904	-459.768	2.404		3.904	-530.954	5.404		6.904	-429.26	8.404	-670.436
0.905	-459.769	2.405		3.905	-530.958	5.405		6.905	-429.267	8.405	-670.443
0.906	-459.776	2.406		3.906	-530.962	5.406		6.906	-429.276	8.406	-670.451
0.907	-459.784	2.407		3.907	-530.967	5.407		6.907	-429.28	8.407	-670.46
0.908	-459.788	2.408		3.908	-530.971	5.408		6.908	-429.284	8.408	-670.469
0.909	-459.794	2.409		3.909	-530.975	5.409		6.909	-429.289	8.409	-670.472
0.91	-459.801	2.41		3.91	-530.981	5.41		6.91	-429.293	8.41	-670.477
0.911	-459.808	2.411		3.911	-530.989	5.411		6.911	-429.297	8.411	-670.485
0.912	-459.815	2.412		3.912	-531.001	5.412		6.912	-429.297	8.412	-670.487
0.913	-459.824	2.413		3.913	-531.005	5.413		6.913	-429.3	8.413	-670.49
0.914	-459.831	2.414		3.914	-531.01	5.414		6.914	-429.302	8.414	-670.497
0.915	-459.834	2.415		3.915	-531.016	5.415		6.915	-429.301	8.415	-670.502
0.916	-459.839	2.416		3.916	-531.021	5.416		6.916	-429.303	8.416	-670.504
0.917	-459.846	2.417		3.917	-531.026	5.417		6.917	-429.304	8.417	-670.508
0.918	-459.852	2.418		3.918	-531.026	5.418		6.918	-429.306	8.418
0.919	-459.855	2.419		3.919	-531.03	5.419		6.919	-429.307	8.419
0.92	-459.861	2.42		3.92	-531.032	5.42		6.92	-429.309	8.42
0.921	-459.868	2.421		3.921	-531.031	5.421		6.921	-429.312	8.421
0.922	-459.871	2.422		3.922	-531.033	5.422		6.922	-429.314	8.422
0.923	-459.873	2.423		3.923	-531.035	5.423		6.923	-429.317	8.423
0.924	-459.881	2.424		3.924	-531.037	5.424		6.924	-429.321	8.424
0.925	-459.884	2.425		3.925	-531.038	5.425		6.925	-429.322	8.425
0.926	-459.888	2.426		3.926	-531.041	5.426		6.926	-429.323	8.426
0.927	-459.892	2.427		3.927	-531.045	5.427		6.927	-429.322	8.427
0.928	-459.896	2.428		3.928	-531.047	5.428		6.928	-429.323	8.428
0.929	-459.899	2.429		3.929	-531.051	5.429		6.929	-429.323	8.429
0.93	-459.902	2.43		3.93	-531.056	5.43		6.93	-429.321	8.43
0.931	-459.905	2.431		3.931	-531.057	5.431		6.931	-429.322	8.431
0.932	-459.907	2.432		3.932	-531.058	5.432		6.932	-429.323	8.432
0.933	-459.909	2.433		3.933	-531.057	5.433		6.933	-429.324	8.433
0.934	-459.908	2.434		3.934	-531.058	5.434		6.934	-429.325	8.434
0.935	-459.91	2.435		3.935	-531.058	5.435		6.935	-429.327	8.435
0.936	-459.917	2.436		3.936	-531.056	5.436		6.936	-429.332	8.436
0.937	-459.92	2.437		3.937	-531.057	5.437		6.937	-429.333	8.437
0.938	-459.922	2.438		3.938	-531.058	5.438		6.938	-429.335	8.438
0.939	-459.925	2.439		3.939	-531.06	5.439		6.939	-429.337	8.439
0.94	-459.929	2.44		3.94	-531.061	5.44		6.94	-429.339	8.44
0.941	-459.932	2.441		3.941	-531.063	5.441		6.941	-429.34	8.441
0.942	-459.936	2.442		3.942	-531.07	5.442		6.942	-429.341	8.442
0.943	-459.942	2.443		3.943	-531.071	5.443		6.943	-429.344	8.443
0.944	-459.944	2.444		3.944	-531.073	5.444		6.944	-429.345	8.444
0.945	-459.941	2.445		3.945	-531.076	5.445		6.945	-429.343	8.445
0.946	-459.944	2.446		3.946	-531.078	5.446		6.946	-429.346	8.446
0.947	-459.946	2.447		3.947	-531.08	5.447		6.947	-429.348	8.447
0.948	-459.944	2.448		3.948	-531.081	5.448		6.948	-429.351	8.448
0.949	-459.941	2.449		3.949	-531.084	5.449		6.949	-429.355	8.449
0.95	-459.94	2.45		3.95	-531.086	5.45		6.95	-429.359	8.45
0.951	-459.941	2.451		3.951	-531.083	5.451		6.951	-429.365	8.451
0.952	-459.939	2.452		3.952	-531.087	5.452		6.952	-429.368	8.452
0.953	-459.94	2.453		3.953	-531.09	5.453		6.953	--	8.453
0.954	-459.941	2.454		3.954	-531.093	5.454		6.954	--	8.454
0.955	-459.941	2.455		3.955	-531.098	5.455		6.955	--	8.455
0.956	-459.94	2.456		3.956	-531.103	5.456		6.956	--	8.456
0.957	-459.935	2.457		3.957	-531.11	5.457		6.957	--	8.457
0.958	-459.932	2.458		3.958	-531.113	5.458		6.958	--	8.458
0.959	-459.929	2.459		3.959	-531.117	5.459		6.959	--	8.459
0.96	-459.929	2.46		3.96	-531.122	5.46		6.96	--	8.46
0.961	-459.929	2.461		3.961	-531.125	5.461		6.961	--	8.461
0.962	-459.924	2.462		3.962	-531.127	5.462		6.962	--	8.462
0.963	-459.92	2.463		3.963	-531.129	5.463		6.963	--	8.463
0.964	-459.916	2.464		3.964	-531.133	5.464		6.964	--	8.464
0.965	-459.916	2.465		3.965	-531.137	5.465		6.965	--	8.465
0.966	-459.919	2.466		3.966		5.466		6.966		8.466
0.967	-459.919	2.467		3.967		5.467		6.967		8.467
0.968	-459.923	2.468		3.968		5.468		6.968		8.468
0.969	-459.928	2.469		3.969		5.469		6.969		8.469
0.97	-459.934	2.47		3.97		5.47		6.97		8.47
0.971	-459.938	2.471		3.971		5.471		6.971		8.471
0.972	-459.945	2.472		3.972		5.472		6.972		8.472
0.973	-459.949	2.473		3.973		5.473		6.973		8.473
0.974		2.474		3.974		5.474		6.974		8.474
0.975		2.475		3.975		5.475		6.975		8.475
0.976		2.476		3.976		5.476		6.976		8.476
0.977		2.477		3.977		5.477		6.977		8.477
0.978		2.478		3.978		5.478		6.978		8.478
0.979		2.479		3.979		5.479		6.979		8.479
0.98		2.48		3.98		5.48		6.98		8.48
0.981		2.481		3.981		5.481		6.981		8.481
0.982		2.482		3.982		5.482		6.982		8.482
0.983		2.483		3.983		5.483		6.983		8.483
0.984		2.484		3.984		5.484		6.984		8.484
0.985		2.485		3.985		5.485		6.985		8.485
0.986		2.486		3.986		5.486		6.986		8.486
0.987		2.487		3.987		5.487		6.987		8.487
0.988		2.488		3.988		5.488		6.988		8.488
0.989		2.489		3.989		5.489		6.989		8.489
0.99		2.49		3.99		5.49		6.99		8.49
0.991		2.491		3.991		5.491		6.991		8.491
0.992		2.492		3.992		5.492		6.992		8.492
0.993		2.493		3.993		5.493		6.993		8.493
0.994		2.494		3.994		5.494		6.994		8.494
0.995		2.495		3.995		5.495		6.995		8.495
0.996		2.496		3.996		5.496		6.996		8.496
0.997		2.497		3.997		5.497		6.997		8.497
0.998		2.498		3.998		5.498		6.998		8.498
0.999		2.499		3.999		5.499		6.999		8.499
1		2.5		4		5.5		7		8.5
1.001		2.501		4.001		5.501		7.001		8.501
1.002		2.502		4.002		5.502		7.002		8.502
1.003		2.503		4.003		5.503		7.003		8.503
1.004		2.504		4.004		5.504		7.004		8.504
1.005		2.505		4.005		5.505		7.005		8.505
1.006		2.506		4.006		5.506		7.006		8.506
1.007		2.507		4.007		5.507		7.007		8.507
1.008		2.508		4.008		5.508		7.008		8.508
1.009		2.509		4.009		5.509		7.009		8.509
1.01		2.51		4.01		5.51		7.01		8.51
1.011		2.511		4.011		5.511		7.011		8.511
1.012		2.512		4.012		5.512		7.012		8.512
1.013		2.513		4.013		5.513		7.013		8.513
1.014		2.514		4.014		5.514		7.014		8.514
1.015		2.515		4.015		5.515		7.015		8.515
1.016		2.516		4.016		5.516		7.016		8.516
1.017		2.517		4.017		5.517		7.017		8.517
1.018		2.518		4.018		5.518		7.018		8.518
1.019		2.519		4.019		5.519		7.019		8.519
1.02		2.52		4.02		5.52		7.02		8.52
1.021		2.521		4.021		5.521		7.021		8.521
1.022		2.522		4.022		5.522		7.022		8.522
1.023		2.523		4.023		5.523		7.023		8.523
1.024		2.524		4.024		5.524		7.024		8.524
1.025		2.525		4.025		5.525		7.025		8.525
1.026		2.526		4.026		5.526		7.026		8.526
1.027		2.527		4.027		5.527		7.027		8.527
1.028		2.528		4.028		5.528		7.028		8.528
1.029		2.529		4.029		5.529		7.029		8.529
1.03		2.53		4.03		5.53		7.03		8.53
1.031		2.531		4.031		5.531		7.031		8.531
1.032		2.532		4.032		5.532		7.032		8.532
1.033		2.533		4.033		5.533		7.033		8.533
1.034		2.534		4.034		5.534		7.034		8.534
1.035		2.535		4.035		5.535		7.035		8.535
1.036		2.536		4.036		5.536		7.036		8.536
1.037		2.537		4.037		5.537		7.037		8.537
1.038		2.538		4.038		5.538		7.038		8.538
1.039		2.539		4.039		5.539		7.039		8.539
1.04		2.54		4.04		5.54		7.04		8.54
1.041		2.541		4.041		5.541		7.041		8.541
1.042		2.542		4.042		5.542		7.042		8.542
1.043		2.543		4.043		5.543		7.043		8.543
1.044		2.544		4.044		5.544		7.044		8.544
1.045		2.545		4.045		5.545		7.045		8.545
1.046		2.546		4.046		5.546		7.046		8.546
1.047		2.547		4.047		5.547		7.047		8.547
1.048		2.548		4.048		5.548		7.048		8.548
1.049		2.549		4.049		5.549		7.049		8.549
1.05		2.55		4.05		5.55		7.05		8.55
1.051		2.551		4.051		5.551		7.051		8.551
1.052		2.552		4.052		5.552		7.052		8.552
1.053		2.553		4.053		5.553		7.053		8.553
1.054		2.554		4.054		5.554		7.054		8.554
1.055		2.555		4.055		5.555		7.055		8.555
1.056		2.556		4.056		5.556		7.056		8.556
1.057		2.557		4.057		5.557		7.057		8.557
1.058		2.558		4.058		5.558		7.058		8.558
1.059		2.559		4.059		5.559		7.059		8.559
1.06		2.56		4.06		5.56		7.06		8.56
1.061		2.561		4.061		5.561		7.061		8.561
1.062		2.562		4.062		5.562		7.062		8.562
1.063		2.563		4.063		5.563		7.063		8.563
1.064		2.564		4.064		5.564		7.064		8.564
1.065		2.565		4.065		5.565		7.065		8.565
1.066		2.566		4.066		5.566		7.066		8.566
1.067		2.567		4.067		5.567		7.067		8.567
1.068		2.568		4.068		5.568		7.068		8.568
1.069		2.569		4.069		5.569		7.069		8.569
1.07		2.57		4.07		5.57		7.07		8.57
1.071		2.571		4.071		5.571		7.071		8.571
1.072		2.572		4.072		5.572		7.072		8.572
1.073		2.573		4.073		5.573		7.073		8.573
1.074		2.574		4.074		5.574		7.074		8.574
1.075		2.575		4.075		5.575		7.075		8.575
1.076		2.576		4.076		5.576		7.076		8.576
1.077		2.577		4.077		5.577		7.077		8.577
1.078		2.578		4.078		5.578		7.078		8.578
1.079		2.579		4.079		5.579		7.079		8.579
1.08		2.58		4.08		5.58		7.08		8.58
1.081		2.581		4.081		5.581		7.081		8.581
1.082		2.582		4.082		5.582		7.082		8.582
1.083		2.583		4.083		5.583		7.083		8.583
1.084		2.584		4.084		5.584		7.084		8.584
1.085		2.585		4.085		5.585		7.085		8.585
1.086		2.586		4.086		5.586		7.086		8.586
1.087		2.587		4.087		5.587		7.087		8.587
1.088		2.588		4.088		5.588		7.088		8.588
1.089		2.589		4.089		5.589		7.089		8.589
1.09		2.59		4.09		5.59		7.09		8.59
1.091		2.591		4.091		5.591		7.091		8.591
1.092		2.592		4.092		5.592		7.092		8.592
1.093		2.593		4.093		5.593		7.093		8.593
1.094		2.594		4.094		5.594		7.094		8.594
1.095		2.595		4.095		5.595		7.095		8.595
1.096		2.596		4.096		5.596		7.096		8.596
1.097		2.597		4.097		5.597		7.097		8.597
1.098		2.598		4.098		5.598		7.098		8.598
1.099		2.599		4.099		5.599		7.099		8.599
1.1		2.6		4.1		5.6		7.1		8.6
1.101		2.601		4.101		5.601		7.101		8.601
1.102		2.602		4.102		5.602		7.102		8.602
1.103		2.603		4.103		5.603		7.103		8.603
1.104		2.604		4.104		5.604		7.104		8.604
1.105		2.605		4.105		5.605		7.105		8.605
1.106		2.606		4.106		5.606		7.106		8.606
1.107		2.607		4.107		5.607		7.107		8.607
1.108		2.608		4.108		5.608		7.108		8.608
1.109		2.609		4.109		5.609		7.109		8.609
1.11		2.61		4.11		5.61		7.11		8.61
1.111		2.611		4.111		5.611		7.111		8.611
1.112		2.612		4.112		5.612		7.112		8.612
1.113		2.613		4.113		5.613		7.113		8.613
1.114		2.614		4.114		5.614		7.114		8.614
1.115		2.615		4.115		5.615		7.115		8.615
1.116		2.616		4.116		5.616		7.116		8.616
1.117		2.617		4.117		5.617		7.117		8.617
1.118		2.618		4.118		5.618		7.118		8.618
1.119		2.619		4.119		5.619		7.119		8.619
1.12		2.62		4.12		5.62		7.12		8.62
1.121		2.621		4.121		5.621		7.121		8.621
1.122		2.622		4.122		5.622		7.122		8.622
1.123		2.623		4.123		5.623		7.123		8.623
1.124		2.624		4.124		5.624		7.124		8.624
1.125		2.625		4.125		5.625		7.125		8.625
1.126		2.626		4.126		5.626		7.126		8.626
1.127		2.627		4.127		5.627		7.127		8.627
1.128		2.628		4.128		5.628		7.128		8.628
1.129		2.629		4.129		5.629		7.129		8.629
1.13		2.63		4.13		5.63		7.13		8.63
1.131		2.631		4.131		5.631		7.131		8.631
1.132		2.632		4.132		5.632		7.132		8.632
1.133		2.633		4.133		5.633		7.133		8.633
1.134		2.634		4.134		5.634		7.134		8.634
1.135		2.635		4.135		5.635		7.135		8.635
1.136		2.636		4.136		5.636		7.136		8.636
1.137		2.637		4.137		5.637		7.137		8.637
1.138		2.638		4.138		5.638		7.138		8.638
1.139		2.639		4.139		5.639		7.139		8.639
1.14		2.64		4.14		5.64		7.14		8.64
1.141		2.641		4.141		5.641		7.141		8.641
1.142		2.642		4.142		5.642		7.142		8.642
1.143		2.643		4.143		5.643		7.143		8.643
1.144		2.644		4.144		5.644		7.144		8.644
1.145		2.645		4.145		5.645		7.145		8.645
1.146		2.646		4.146		5.646		7.146		8.646
1.147		2.647		4.147		5.647		7.147		8.647
1.148		2.648		4.148		5.648		7.148		8.648
1.149		2.649		4.149		5.649		7.149		8.649
1.15		2.65		4.15		5.65		7.15		8.65
1.151		2.651		4.151		5.651		7.151		8.651
1.152		2.652		4.152		5.652		7.152		8.652
1.153		2.653		4.153		5.653		7.153		8.653
1.154		2.654		4.154		5.654		7.154		8.654
1.155		2.655		4.155		5.655		7.155		8.655
1.156		2.656		4.156		5.656		7.156		8.656
1.157		2.657		4.157		5.657		7.157		8.657
1.158		2.658		4.158		5.658		7.158		8.658
1.159		2.659		4.159		5.659		7.159		8.659
1.16		2.66		4.16		5.66		7.16		8.66
1.161		2.661		4.161		5.661		7.161		8.661
1.162		2.662		4.162		5.662		7.162		8.662
1.163		2.663		4.163		5.663		7.163		8.663
1.164		2.664		4.164		5.664		7.164		8.664
1.165		2.665		4.165		5.665		7.165		8.665
1.166		2.666		4.166		5.666		7.166		8.666
1.167		2.667		4.167		5.667		7.167		8.667
1.168		2.668		4.168		5.668		7.168		8.668
1.169		2.669		4.169		5.669		7.169		8.669
1.17		2.67		4.17		5.67		7.17		8.67
1.171		2.671		4.171		5.671		7.171		8.671
1.172		2.672		4.172		5.672		7.172		8.672
1.173		2.673		4.173		5.673		7.173		8.673
1.174		2.674		4.174		5.674		7.174		8.674
1.175		2.675		4.175		5.675		7.175		8.675
1.176		2.676		4.176		5.676		7.176		8.676
1.177		2.677		4.177		5.677		7.177		8.677
1.178		2.678		4.178		5.678		7.178		8.678
1.179		2.679		4.179		5.679		7.179		8.679
1.18		2.68		4.18		5.68		7.18		8.68
1.181		2.681		4.181		5.681		7.181		8.681
1.182		2.682		4.182		5.682		7.182		8.682
1.183		2.683		4.183		5.683		7.183		8.683
1.184		2.684		4.184		5.684		7.184		8.684
1.185		2.685		4.185		5.685		7.185		8.685
1.186		2.686		4.186		5.686		7.186		8.686
1.187		2.687		4.187		5.687		7.187		8.687
1.188		2.688		4.188		5.688		7.188		8.688
1.189		2.689		4.189		5.689		7.189		8.689
1.19		2.69		4.19		5.69		7.19		8.69
1.191		2.691		4.191		5.691		7.191		8.691
1.192		2.692		4.192		5.692		7.192		8.692
1.193		2.693		4.193		5.693		7.193		8.693
1.194		2.694		4.194		5.694		7.194		8.694
1.195		2.695		4.195		5.695		7.195		8.695
1.196		2.696		4.196		5.696		7.196		8.696
1.197		2.697		4.197		5.697		7.197		8.697
1.198		2.698		4.198		5.698		7.198		8.698
1.199		2.699		4.199		5.699		7.199		8.699
1.2		2.7		4.2		5.7		7.2		8.7
1.201		2.701		4.201		5.701		7.201		8.701
1.202		2.702		4.202		5.702		7.202		8.702
1.203		2.703		4.203		5.703		7.203		8.703
1.204		2.704		4.204		5.704		7.204		8.704
1.205		2.705		4.205		5.705		7.205		8.705
1.206		2.706		4.206		5.706		7.206		8.706
1.207		2.707		4.207		5.707		7.207		8.707
1.208		2.708		4.208		5.708		7.208		8.708
1.209		2.709		4.209		5.709		7.209		8.709
1.21		2.71		4.21		5.71		7.21		8.71
1.211		2.711		4.211		5.711		7.211		8.711
1.212		2.712		4.212		5.712		7.212		8.712
1.213		2.713		4.213		5.713		7.213		8.713
1.214		2.714		4.214		5.714		7.214		8.714
1.215		2.715		4.215		5.715		7.215		8.715
1.216		2.716		4.216		5.716		7.216		8.716
1.217		2.717		4.217		5.717		7.217		8.717
1.218		2.718		4.218		5.718		7.218		8.718
1.219		2.719		4.219		5.719		7.219		8.719
1.22		2.72		4.22		5.72		7.22		8.72
1.221		2.721		4.221		5.721		7.221		8.721
1.222		2.722		4.222		5.722		7.222		8.722
1.223		2.723		4.223		5.723		7.223		8.723
1.224		2.724		4.224		5.724		7.224		8.724
1.225		2.725		4.225		5.725		7.225		8.725
1.226		2.726		4.226		5.726		7.226		8.726
1.227		2.727		4.227		5.727		7.227		8.727
1.228		2.728		4.228		5.728		7.228		8.728
1.229		2.729		4.229		5.729		7.229		8.729
1.23		2.73		4.23		5.73		7.23		8.73
1.231		2.731		4.231		5.731		7.231		8.731
1.232		2.732		4.232		5.732		7.232		8.732
1.233		2.733		4.233		5.733		7.233		8.733
1.234		2.734		4.234		5.734		7.234		8.734
1.235		2.735		4.235		5.735		7.235		8.735
1.236		2.736		4.236		5.736		7.236		8.736
1.237		2.737		4.237		5.737		7.237		8.737
1.238		2.738		4.238		5.738		7.238		8.738
1.239		2.739		4.239		5.739		7.239		8.739
1.24		2.74		4.24		5.74		7.24		8.74
1.241		2.741		4.241		5.741		7.241		8.741
1.242		2.742		4.242		5.742		7.242		8.742
1.243		2.743		4.243		5.743		7.243		8.743
1.244		2.744		4.244		5.744		7.244		8.744
1.245		2.745		4.245		5.745		7.245		8.745
1.246		2.746		4.246		5.746		7.246		8.746
1.247		2.747		4.247		5.747		7.247		8.747
1.248		2.748		4.248		5.748		7.248		8.748
1.249		2.749		4.249		5.749		7.249		8.749
1.25		2.75		4.25		5.75		7.25		8.75
1.251		2.751		4.251		5.751		7.251		8.751
1.252		2.752		4.252		5.752		7.252		8.752
1.253		2.753		4.253		5.753		7.253		8.753
1.254		2.754		4.254		5.754		7.254		8.754
1.255		2.755		4.255		5.755		7.255		8.755
1.256		2.756		4.256		5.756		7.256		8.756
1.257		2.757		4.257		5.757		7.257		8.757
1.258		2.758		4.258		5.758		7.258		8.758
1.259		2.759		4.259		5.759		7.259		8.759
1.26		2.76		4.26		5.76		7.26		8.76
1.261		2.761		4.261		5.761		7.261		8.761
1.262		2.762		4.262		5.762		7.262		8.762
1.263		2.763		4.263		5.763		7.263		8.763
1.264		2.764		4.264		5.764		7.264		8.764
1.265		2.765		4.265		5.765		7.265		8.765
1.266		2.766		4.266		5.766		7.266		8.766
1.267		2.767		4.267		5.767		7.267		8.767
1.268		2.768		4.268		5.768		7.268		8.768
1.269		2.769		4.269		5.769		7.269		8.769
1.27		2.77		4.27		5.77		7.27		8.77
1.271		2.771		4.271		5.771		7.271		8.771
1.272		2.772		4.272		5.772		7.272		8.772
1.273		2.773		4.273		5.773		7.273		8.773
1.274		2.774		4.274		5.774		7.274		8.774
1.275		2.775		4.275		5.775		7.275		8.775
1.276		2.776		4.276		5.776		7.276		8.776
1.277		2.777		4.277		5.777		7.277		8.777
1.278		2.778		4.278		5.778		7.278		8.778
1.279		2.779		4.279		5.779		7.279		8.779
1.28		2.78		4.28		5.78		7.28		8.78
1.281		2.781		4.281		5.781		7.281		8.781
1.282		2.782		4.282		5.782		7.282		8.782
1.283		2.783		4.283		5.783		7.283		8.783
1.284		2.784		4.284		5.784		7.284		8.784
1.285		2.785		4.285		5.785		7.285		8.785
1.286		2.786		4.286		5.786		7.286		8.786
1.287		2.787		4.287		5.787		7.287		8.787
1.288		2.788		4.288		5.788		7.288		8.788
1.289		2.789		4.289		5.789		7.289		8.789
1.29		2.79		4.29		5.79		7.29		8.79
1.291		2.791		4.291		5.791		7.291		8.791
1.292		2.792		4.292		5.792		7.292		8.792
1.293		2.793		4.293		5.793		7.293		8.793
1.294		2.794		4.294		5.794		7.294		8.794
1.295		2.795		4.295		5.795		7.295		8.795
1.296		2.796		4.296		5.796		7.296		8.796
1.297		2.797		4.297		5.797		7.297		8.797
1.298		2.798		4.298		5.798		7.298		8.798
1.299		2.799		4.299		5.799		7.299		8.799
1.3		2.8		4.3		5.8		7.3		8.8
1.301		2.801		4.301		5.801		7.301		8.801
1.302		2.802		4.302		5.802		7.302		8.802
1.303		2.803		4.303		5.803		7.303		8.803
1.304		2.804		4.304		5.804		7.304		8.804
1.305		2.805		4.305		5.805		7.305		8.805
1.306		2.806		4.306		5.806		7.306		8.806
1.307		2.807		4.307		5.807		7.307		8.807
1.308		2.808		4.308		5.808		7.308		8.808
1.309		2.809		4.309		5.809		7.309		8.809
1.31		2.81		4.31		5.81		7.31		8.81
1.311		2.811		4.311		5.811		7.311		8.811
1.312		2.812		4.312		5.812		7.312		8.812
1.313		2.813		4.313		5.813		7.313		8.813
1.314		2.814		4.314		5.814		7.314		8.814
1.315		2.815		4.315		5.815		7.315		8.815
1.316		2.816		4.316		5.816		7.316		8.816
1.317		2.817		4.317		5.817		7.317		8.817
1.318		2.818		4.318		5.818		7.318		8.818
1.319		2.819		4.319		5.819		7.319		8.819
1.32		2.82		4.32		5.82		7.32		8.82
1.321		2.821		4.321		5.821		7.321		8.821
1.322		2.822		4.322		5.822		7.322		8.822
1.323		2.823		4.323		5.823		7.323		8.823
1.324		2.824		4.324		5.824		7.324		8.824
1.325		2.825		4.325		5.825		7.325		8.825
1.326		2.826		4.326		5.826		7.326		8.826
1.327		2.827		4.327		5.827		7.327		8.827
1.328		2.828		4.328		5.828		7.328		8.828
1.329		2.829		4.329		5.829		7.329		8.829
1.33		2.83		4.33		5.83		7.33		8.83
1.331		2.831		4.331		5.831		7.331		8.831
1.332		2.832		4.332		5.832		7.332		8.832
1.333		2.833		4.333		5.833		7.333		8.833
1.334		2.834		4.334		5.834		7.334		8.834
1.335		2.835		4.335		5.835		7.335		8.835
1.336		2.836		4.336		5.836		7.336		8.836
1.337		2.837		4.337		5.837		7.337		8.837
1.338		2.838		4.338		5.838		7.338		8.838
1.339		2.839		4.339		5.839		7.339		8.839
1.34		2.84		4.34		5.84		7.34		8.84
1.341		2.841		4.341		5.841		7.341		8.841
1.342		2.842		4.342		5.842		7.342		8.842
1.343		2.843		4.343		5.843		7.343		8.843
1.344		2.844		4.344		5.844		7.344		8.844
1.345		2.845		4.345		5.845		7.345		8.845
1.346		2.846		4.346		5.846		7.346		8.846
1.347		2.847		4.347		5.847		7.347		8.847
1.348		2.848		4.348		5.848		7.348		8.848
1.349		2.849		4.349		5.849		7.349		8.849
1.35		2.85		4.35		5.85		7.35		8.85
1.351		2.851		4.351		5.851		7.351		8.851
1.352		2.852		4.352		5.852		7.352		8.852
1.353		2.853		4.353		5.853		7.353		8.853
1.354		2.854		4.354		5.854		7.354		8.854
1.355		2.855		4.355		5.855		7.355		8.855
1.356		2.856		4.356		5.856		7.356		8.856
1.357		2.857		4.357		5.857		7.357		8.857
1.358		2.858		4.358		5.858		7.358		8.858
1.359		2.859		4.359		5.859		7.359		8.859
1.36		2.86		4.36		5.86		7.36		8.86
1.361		2.861		4.361		5.861		7.361		8.861
1.362		2.862		4.362		5.862		7.362		8.862
1.363		2.863		4.363		5.863		7.363		8.863
1.364		2.864		4.364		5.864		7.364		8.864
1.365		2.865		4.365		5.865		7.365		8.865
1.366		2.866		4.366		5.866		7.366		8.866
1.367		2.867		4.367		5.867		7.367		8.867
1.368		2.868		4.368		5.868		7.368		8.868
1.369		2.869		4.369		5.869		7.369		8.869
1.37		2.87		4.37		5.87		7.37		8.87
1.371		2.871		4.371		5.871		7.371		8.871
1.372		2.872		4.372		5.872		7.372		8.872
1.373		2.873		4.373		5.873		7.373		8.873
1.374		2.874		4.374		5.874		7.374		8.874
1.375		2.875		4.375		5.875		7.375		8.875
1.376		2.876		4.376		5.876		7.376		8.876
1.377		2.877		4.377		5.877		7.377		8.877
1.378		2.878		4.378		5.878		7.378		8.878
1.379		2.879		4.379		5.879		7.379		8.879
1.38		2.88		4.38		5.88		7.38		8.88
1.381		2.881		4.381		5.881		7.381		8.881
1.382		2.882		4.382		5.882		7.382		8.882
1.383		2.883		4.383		5.883		7.383		8.883
1.384		2.884		4.384		5.884		7.384		8.884
1.385		2.885		4.385		5.885		7.385		8.885
1.386		2.886		4.386		5.886		7.386		8.886
1.387		2.887		4.387		5.887		7.387		8.887
1.388		2.888		4.388		5.888		7.388		8.888
1.389		2.889		4.389		5.889		7.389		8.889
1.39		2.89		4.39		5.89		7.39		8.89
1.391		2.891		4.391		5.891		7.391		8.891
1.392		2.892		4.392		5.892		7.392		8.892
1.393		2.893		4.393		5.893		7.393		8.893
1.394		2.894		4.394		5.894		7.394		8.894
1.395		2.895		4.395		5.895		7.395		8.895
1.396		2.896		4.396		5.896		7.396		8.896
1.397		2.897		4.397		5.897		7.397		8.897
1.398		2.898		4.398		5.898		7.398		8.898
1.399		2.899		4.399		5.899		7.399		8.899
1.4		2.9		4.4		5.9		7.4		8.9
1.401		2.901		4.401		5.901		7.401		8.901
1.402		2.902		4.402		5.902		7.402		8.902
1.403		2.903		4.403		5.903		7.403		8.903
1.404		2.904		4.404		5.904		7.404		8.904
1.405		2.905		4.405		5.905		7.405		8.905
1.406		2.906		4.406		5.906		7.406		8.906
1.407		2.907		4.407		5.907		7.407		8.907
1.408		2.908		4.408		5.908		7.408		8.908
1.409		2.909		4.409		5.909		7.409		8.909
1.41		2.91		4.41		5.91		7.41		8.91
1.411		2.911		4.411		5.911		7.411		8.911
1.412		2.912		4.412		5.912		7.412		8.912
1.413		2.913		4.413		5.913		7.413		8.913
1.414		2.914		4.414		5.914		7.414		8.914
1.415		2.915		4.415		5.915		7.415		8.915
1.416		2.916		4.416		5.916		7.416		8.916
1.417		2.917		4.417		5.917		7.417		8.917
1.418		2.918		4.418		5.918		7.418		8.918
1.419		2.919		4.419		5.919		7.419		8.919
1.42		2.92		4.42		5.92		7.42		8.92
1.421		2.921		4.421		5.921		7.421		8.921
1.422		2.922		4.422		5.922		7.422		8.922
1.423		2.923		4.423		5.923		7.423		8.923
1.424		2.924		4.424		5.924		7.424		8.924
1.425		2.925		4.425		5.925		7.425		8.925
1.426		2.926		4.426		5.926		7.426		8.926
1.427		2.927		4.427		5.927		7.427		8.927
1.428		2.928		4.428		5.928		7.428		8.928
1.429		2.929		4.429		5.929		7.429		8.929
1.43		2.93		4.43		5.93		7.43		8.93
1.431		2.931		4.431		5.931		7.431		8.931
1.432		2.932		4.432		5.932		7.432		8.932
1.433		2.933		4.433		5.933		7.433		8.933
1.434		2.934		4.434		5.934		7.434		8.934
1.435		2.935		4.435		5.935		7.435		8.935
1.436		2.936		4.436		5.936		7.436		8.936
1.437		2.937		4.437		5.937		7.437		8.937
1.438		2.938		4.438		5.938		7.438		8.938
1.439		2.939		4.439		5.939		7.439		8.939
1.44		2.94		4.44		5.94		7.44		8.94
1.441		2.941		4.441		5.941		7.441		8.941
1.442		2.942		4.442		5.942		7.442		8.942
1.443		2.943		4.443		5.943		7.443		8.943
1.444		2.944		4.444		5.944		7.444		8.944
1.445		2.945		4.445		5.945		7.445		8.945
1.446		2.946		4.446		5.946		7.446		8.946
1.447		2.947		4.447		5.947		7.447		8.947
1.448		2.948		4.448		5.948		7.448		8.948
1.449		2.949		4.449		5.949		7.449		8.949
1.45		2.95		4.45		5.95		7.45		8.95
1.451		2.951		4.451		5.951		7.451		8.951
1.452		2.952		4.452		5.952		7.452		8.952
1.453		2.953		4.453		5.953		7.453		8.953
1.454		2.954		4.454		5.954		7.454		8.954
1.455		2.955		4.455		5.955		7.455		8.955
1.456		2.956		4.456		5.956		7.456		8.956
1.457		2.957		4.457		5.957		7.457		8.957
1.458		2.958		4.458		5.958		7.458		8.958
1.459		2.959		4.459		5.959		7.459		8.959
1.46		2.96		4.46		5.96		7.46		8.96
1.461		2.961		4.461		5.961		7.461		8.961
1.462		2.962		4.462		5.962		7.462		8.962
1.463		2.963		4.463		5.963		7.463		8.963
1.464		2.964		4.464		5.964		7.464		8.964
1.465		2.965		4.465		5.965		7.465		8.965
1.466		2.966		4.466		5.966		7.466		8.966
1.467		2.967		4.467		5.967		7.467		8.967
1.468		2.968		4.468		5.968		7.468		8.968
1.469		2.969		4.469		5.969		7.469		8.969
1.47		2.97		4.47		5.97		7.47		8.97
1.471		2.971		4.471		5.971		7.471		8.971
1.472		2.972		4.472		5.972		7.472		8.972
1.473		2.973		4.473		5.973		7.473		8.973
1.474		2.974		4.474		5.974		7.474		8.974
1.475		2.975		4.475		5.975		7.475		8.975
1.476		2.976		4.476		5.976		7.476		8.976
1.477		2.977		4.477		5.977		7.477		8.977
1.478		2.978		4.478		5.978		7.478		8.978
1.479		2.979		4.479		5.979		7.479		8.979
1.48		2.98		4.48		5.98		7.48		8.98
1.481		2.981		4.481		5.981		7.481		8.981
1.482		2.982		4.482		5.982		7.482		8.982
1.483		2.983		4.483		5.983		7.483		8.983
1.484		2.984		4.484		5.984		7.484		8.984
1.485		2.985		4.485		5.985		7.485		8.985
1.486		2.986		4.486		5.986		7.486		8.986
1.487		2.987		4.487		5.987		7.487		8.987
1.488		2.988		4.488		5.988		7.488		8.988
1.489		2.989		4.489		5.989		7.489		8.989
1.49		2.99		4.49		5.99		7.49		8.99
1.491		2.991		4.491		5.991		7.491		8.991
1.492		2.992		4.492		5.992		7.492		8.992
1.493		2.993		4.493		5.993		7.493		8.993
1.494		2.994		4.494		5.994		7.494		8.994
1.495		2.995		4.495		5.995		7.495		8.995
1.496		2.996		4.496		5.996		7.496		8.996
1.497		2.997		4.497		5.997		7.497		8.997
1.498		2.998		4.498		5.998		7.498		8.998
1.499		2.999		4.499		5.999		7.499		8.999
1.5		3		4.5		6		7.5		9

## Sheet: Fig. 2g
Repeat circles	PDMS	S-PCTFE	S-PCTFE/PDMS	Stretched interface	Bended interface	S-PCTFE/PDMS-rough Ag NWs
0	1	1	1	1	1	1
15	0.92031	0.95322	0.99302	0.98304	0.98866	0.99523
30	0.85503	0.92007	0.99023	0.98173	0.98753	0.99297
45	0.80263	0.89089	0.99085	0.97971	0.98486	0.99125
60	0.75475	0.8633	0.98835	0.97741	0.98402	0.98978
75	0.71115	0.83976	0.98578	0.97668	0.98145	0.99026
90	0.67362	0.82117	0.98391	0.97379	0.98242	0.99008
105	0.63999	0.80135	0.98403	0.97187	0.98167	0.98921
120	0.61	0.78565	0.98379	0.96997	0.97777	0.98737
135	0.5828	0.7687	0.9844	0.96951	0.97603	0.98808
150	0.55945	0.75026	0.98419	0.965	0.9765	0.98902
165	0.5356	0.73352	0.98251	0.96413	0.97533	0.98691
180	0.51264	0.7201	0.98242	0.96454	0.975	0.98816
195	0.49405	0.70613	0.98285	0.96056	0.9732	0.98675
210	0.47438	0.69301	0.9818	0.96104	0.97441	0.98723
225	0.45874	0.68567	0.98161	0.95883	0.97117	0.98634
240	0.44066	0.67231	0.9818	0.95609	0.96989	0.98717
255	0.42566	0.66033	0.98132	0.95434	0.96783	0.98748
270	0.412	0.65224	0.98046	0.95405	0.96539	0.98501
285	0.39812	0.64348	0.97926	0.95213	0.96335	0.98436
300	0.38589	0.63476	0.97935	0.95381	0.96576	0.98458
315	0.37286	0.62687	0.98041	0.94919	0.96405	0.98435
330	0.362	0.61714	0.97918	0.94722	0.96442	0.98395
345	0.35007	0.60784	0.97774	0.94628	0.96332	0.98417
360	0.34076	0.59909	0.97808	0.9442	0.96032	0.98451
375	0.33065	0.59254	0.97675	0.94269	0.96045	0.98544
390	0.32161	0.58749	0.97532	0.94387	0.95513	0.98456
405	0.31245	0.57945	0.97649	0.94166	0.95656	0.98425
420	0.30306	0.57402	0.97655	0.94069	0.95611	0.98309
435	0.29532	0.56805	0.97506	0.9383	0.95461	0.98289
450	0.28754	0.56075	0.97585	0.93598	0.95364	0.98422
465	0.28016	0.55528	0.97436	0.93522	0.95243	0.98539
480	0.27158	0.54927	0.97494	0.93455	0.95264	0.98258
495	0.26614	0.54474	0.97471	0.93216	0.95066	0.98063
510	0.2589	0.54038	0.97214	0.92924	0.95158	0.97731
525	0.25272	0.53563	0.97262	0.92989	0.9485	0.98447
540	0.24609	0.53059	0.97159	0.92718	0.94743	0.98063
555	0.24074	0.52528	0.97197	0.92677	0.94674	0.98064
570	0.23443	0.51944	0.97072	0.92577	0.9441	0.98036
585	0.22855	0.51186	0.97087	0.92244	0.94287	0.97972
600	0.22351	0.51047	0.96954	0.92277	0.94318	0.97853
615	0.21861	0.50685	0.97054	0.92305	0.94043	0.97856
630	0.21332	0.50205	0.96896	0.92139	0.94038	0.97811
645	0.20889	0.49749	0.96932	0.91799	0.9407	0.97835
660	0.20398	0.49196	0.96901	0.91762	0.94017	0.97856
675	0.19974	0.48727	0.96709	0.91543	0.9374	0.97834
690	0.19533	0.48337	0.96824	0.91141	0.93695	0.97722
705	0.19096	0.48172	0.96838	0.91436	0.93675	0.97657
720	0.18746	0.47608	0.96673	0.91132	0.93263	0.97578
735	0.18361	0.47179	0.96654	0.91028	0.93271	0.97414
750	0.17889	0.46669	0.96681	0.90994	0.93105	0.97475
765	0.17531	0.46625	0.96701	0.90747	0.93293	0.97642
780	0.17199	0.46008	0.96542	0.90625	0.92798	0.97706
795	0.16847	0.45728	0.96559	0.90413	0.92606	0.97491
810	0.1655	0.45437	0.96499	0.90523	0.92629	0.97469
825	0.16174	0.45062	0.96522	0.90077	0.9271	0.97353
840	0.15885	0.44804	0.96343	0.90025	0.92616	0.97102
855	0.15574	0.44516	0.96482	0.89959	0.92536	0.97211
870	0.153	0.44302	0.96376	0.89983	0.92481	0.97231
885	0.1503	0.43927	0.96223	0.89737	0.92272	0.97189
900	0.14726	0.43752	0.96155	0.89557	0.92072	0.97303
915	0.14443	0.43353	0.96136	0.89546	0.92088	0.9712
930	0.1421	0.43135	0.9615	0.89263	0.91574	0.97004
945	0.13924	0.42793	0.95957	0.89278	0.91866	0.96972
960	0.13658	0.42726	0.9598	0.88966	0.91898	0.96681
975	0.13526	0.42136	0.95834	0.8898	0.91595	0.96938
990	0.13299	0.41916	0.95915	0.89091	0.9181	0.96909

## Sheet: Fig. 3b
Time (s)	VC1	VC2	HC1	HC2
0	0.000234775	0.00447	0.000850429	0.00277
0.001	0.000378204	0.00462	0.00105	0.00291
0.002	0.000575632	0.00482	0.00132	0.0031
0.003	0.000801061	0.00504	0.00162	0.00332
0.004	0.00101	0.00525	0.00191	0.00353
0.005	0.0012	0.00544	0.00218	0.00371
0.006	0.00137	0.00561	0.00243	0.00387
0.007	0.00147	0.00573	0.00261	0.00398
0.008	0.00155	0.00582	0.00275	0.00406
0.009	0.0016	0.00589	0.00288	0.00411
0.01	0.00158	0.0059	0.0029	0.00409
0.011	0.00157	0.00592	0.00296	0.00408
0.012	0.00151	0.00589	0.00295	0.00402
0.013	0.00143	0.00585	0.00291	0.00393
0.014	0.00136	0.00581	0.00289	0.00385
0.015	0.00134	0.00579	0.00291	0.00379
0.016	0.00135	0.00581	0.00298	0.00375
0.017	0.00138	0.00589	0.00314	0.00379
0.018	0.00146	0.006	0.00335	0.00384
0.019	0.00161	0.00615	0.00362	0.00393
0.02	0.00188	0.0064	0.00402	0.00411
0.021	0.00218	0.00666	0.00445	0.00429
0.022	0.00257	0.007	0.00498	0.00453
0.023	0.00301	0.00739	0.00557	0.0048
0.024	0.00346	0.00781	0.00619	0.00506
0.025	0.0039	0.00825	0.00684	0.00531
0.026	0.00434	0.00873	0.00752	0.00557
0.027	0.00472	0.00922	0.00819	0.00579
0.028	0.00506	0.00975	0.00891	0.006
0.029	0.00535	0.01034	0.00967	0.00622
0.03	0.00549	0.01092	0.01041	0.00639
0.031	0.00555	0.0116	0.01124	0.00659
0.032	0.00545	0.01231	0.01209	0.00678
0.033	0.00517	0.01311	0.01301	0.00699
0.034	0.00471	0.01401	0.01405	0.00726
0.035	0.00404	0.01503	0.01521	0.0076
0.036	0.00309	0.01618	0.01648	0.00801
0.037	0.00185	0.01748	0.01792	0.00852
0.038	0.000232505	0.0189	0.01946	0.00909
0.039	-0.0018	0.02046	0.02113	0.00975
0.04	-0.00423	0.02222	0.02299	0.01054
0.041	-0.00722	0.02409	0.02491	0.01136
0.042	-0.01073	0.02611	0.02695	0.01225
0.043	-0.01486	0.02825	0.02905	0.01316
0.044	-0.01965	0.0305	0.03117	0.01405
0.045	-0.02513	0.03284	0.03329	0.01492
0.046	-0.03132	0.0353	0.03542	0.01576
0.047	-0.03826	0.03782	0.03748	0.01651
0.048	-0.04594	0.04043	0.03948	0.01717
0.049	-0.05437	0.04309	0.0414	0.01771
0.05	-0.06359	0.04576	0.04314	0.01807
0.051	-0.07349	0.04849	0.0448	0.0183
0.052	-0.08408	0.05123	0.04631	0.01836
0.053	-0.09529	0.05399	0.04768	0.01824
0.054	-0.10705	0.05676	0.04891	0.01795
0.055	-0.11931	0.05951	0.05	0.01747
0.056	-0.132	0.0622	0.0509	0.01677
0.057	-0.14502	0.06484	0.05165	0.01587
0.058	-0.15831	0.06738	0.05222	0.01473
0.059	-0.17179	0.06979	0.05259	0.01336
0.06	-0.18531	0.07209	0.05283	0.0118
0.061	-0.19894	0.07414	0.05278	0.00992
0.062	-0.21253	0.07597	0.05249	0.00777
0.063	-0.22605	0.07751	0.05193	0.00533
0.064	-0.23943	0.07872	0.05108	0.00258
0.065	-0.25262	0.07958	0.04993	-0.000466153
0.066	-0.26557	0.08005	0.04848	-0.00381
0.067	-0.27826	0.08006	0.04669	-0.00748
0.068	-0.29063	0.07963	0.04458	-0.01144
0.069	-0.30264	0.07873	0.04218	-0.01566
0.07	-0.31429	0.07732	0.03943	-0.02017
0.071	-0.32545	0.07548	0.03648	-0.02485
0.072	-0.33616	0.07317	0.03329	-0.0297
0.073	-0.34636	0.07042	0.0299	-0.0347
0.074	-0.35603	0.06726	0.02636	-0.03977
0.075	-0.36516	0.06372	0.0227	-0.04489
0.076	-0.37372	0.05984	0.01896	-0.05001
0.077	-0.38168	0.0557	0.01521	-0.05505
0.078	-0.38907	0.05131	0.01145	-0.06002
0.079	-0.39589	0.04671	0.00771	-0.06487
0.08	-0.40212	0.042	0.00407	-0.06953
0.081	-0.40787	0.03713	0.000419306	-0.07407
0.082	-0.41309	0.0322	-0.00312	-0.07841
0.083	-0.41781	0.02724	-0.00657	-0.08254
0.084	-0.4221	0.02226	-0.00994	-0.08647
0.085	-0.426	0.0173	-0.01325	-0.0902
0.086	-0.42951	0.0124	-0.01647	-0.09372
0.087	-0.43272	0.00755	-0.01965	-0.09706
0.088	-0.43559	0.00282	-0.02274	-0.10017
0.089	-0.43815	-0.00175	-0.02573	-0.10304
0.09	-0.44046	-0.00618	-0.02868	-0.10572
0.091	-0.44244	-0.01037	-0.03145	-0.10811
0.092	-0.44418	-0.01434	-0.03414	-0.11028
0.093	-0.44567	-0.01808	-0.03671	-0.11219
0.094	-0.4469	-0.02154	-0.03914	-0.11384
0.095	-0.44787	-0.02471	-0.0414	-0.1152
0.096	-0.4486	-0.02758	-0.0435	-0.11628
0.097	-0.44905	-0.03012	-0.04538	-0.11704
0.098	-0.44928	-0.03237	-0.04711	-0.11753
0.099	-0.44932	-0.03433	-0.04868	-0.11776
0.1	-0.4491	-0.03598	-0.05005	-0.11768
0.101	-0.44876	-0.0374	-0.05132	-0.1174
0.102	-0.44822	-0.03854	-0.05243	-0.11686
0.103	-0.44753	-0.03945	-0.0534	-0.1161
0.104	-0.44674	-0.04017	-0.05431	-0.11517
0.105	-0.44588	-0.04073	-0.05516	-0.1141
0.106	-0.44493	-0.04113	-0.05594	-0.11288
0.107	-0.44395	-0.04141	-0.05672	-0.11157
0.108	-0.44289	-0.04155	-0.05743	-0.11013
0.109	-0.44179	-0.04158	-0.0581	-0.10858
0.11	-0.44069	-0.04154	-0.05879	-0.10701
0.111	-0.4395	-0.04138	-0.05939	-0.1053
0.112	-0.4383	-0.04115	-0.05999	-0.10356
0.113	-0.43706	-0.04084	-0.06054	-0.10175
0.114	-0.43575	-0.04043	-0.06101	-0.09985
0.115	-0.43435	-0.03991	-0.06138	-0.09784
0.116	-0.43288	-0.03929	-0.06165	-0.09576
0.117	-0.43129	-0.03854	-0.06179	-0.09356
0.118	-0.42963	-0.03771	-0.06185	-0.0913
0.119	-0.42789	-0.03679	-0.06179	-0.08897
0.12	-0.426	-0.03572	-0.06155	-0.08651
0.121	-0.42406	-0.03461	-0.06126	-0.08403
0.122	-0.42202	-0.03339	-0.06083	-0.08149
0.123	-0.4199	-0.03212	-0.06032	-0.07891
0.124	-0.41775	-0.03081	-0.05978	-0.07636
0.125	-0.41556	-0.02947	-0.05919	-0.07382
0.126	-0.41331	-0.02809	-0.05854	-0.07128
0.127	-0.41106	-0.0267	-0.0579	-0.0688
0.128	-0.40877	-0.0253	-0.05721	-0.06636
0.129	-0.40646	-0.02389	-0.05653	-0.06396
0.13	-0.40419	-0.02253	-0.05589	-0.06167
0.131	-0.40185	-0.02113	-0.05519	-0.05939
0.132	-0.39951	-0.01975	-0.05451	-0.05718
0.133	-0.39712	-0.01835	-0.05378	-0.055
0.134	-0.39467	-0.01691	-0.053	-0.05283
0.135	-0.39213	-0.01544	-0.05215	-0.05066
0.136	-0.38954	-0.01396	-0.05125	-0.04851
0.137	-0.38683	-0.01241	-0.05025	-0.04632
0.138	-0.38405	-0.01084	-0.04918	-0.04414
0.139	-0.38115	-0.00922	-0.04801	-0.04193
0.14	-0.37809	-0.00751	-0.0467	-0.03964
0.141	-0.37499	-0.00583	-0.04538	-0.03739
0.142	-0.3718	-0.00411	-0.04398	-0.03512
0.143	-0.36854	-0.00239	-0.04255	-0.03287
0.144	-0.36524	-0.000696559	-0.04112	-0.03066
0.145	-0.36191	0.000975687	-0.03969	-0.02848
0.146	-0.35852	0.00263	-0.03824	-0.02632
0.147	-0.35516	0.0042	-0.03686	-0.02426
0.148	-0.35178	0.00572	-0.03551	-0.02225
0.149	-0.3484	0.00716	-0.03422	-0.02032
0.15	-0.34507	0.0085	-0.03303	-0.0185
0.151	-0.34166	0.00982	-0.03181	-0.01669
0.152	-0.33826	0.01107	-0.03064	-0.01494
0.153	-0.33483	0.01226	-0.0295	-0.01325
0.154	-0.33135	0.0134	-0.02836	-0.01157
0.155	-0.32782	0.0145	-0.02722	-0.00991
0.156	-0.32424	0.01556	-0.02607	-0.00828
0.157	-0.32056	0.01661	-0.02486	-0.00662
0.158	-0.31682	0.01763	-0.02364	-0.00496
0.159	-0.31299	0.01862	-0.02237	-0.0033
0.16	-0.30905	0.01962	-0.02103	-0.00159
0.161	-0.3051	0.02053	-0.01974	5.48234e-05
0.162	-0.30107	0.02143	-0.01841	0.00171
0.163	-0.29699	0.02228	-0.01708	0.00334
0.164	-0.29288	0.02307	-0.01577	0.00493
0.165	-0.28875	0.02377	-0.0145	0.00646
0.166	-0.28461	0.0244	-0.01328	0.00793
0.167	-0.2805	0.02491	-0.01217	0.00928
0.168	-0.2764	0.02534	-0.01112	0.01056
0.169	-0.2723	0.02567	-0.01014	0.01175
0.17	-0.26825	0.0259	-0.00927	0.01283
0.171	-0.26414	0.02608	-0.0084	0.01389
0.172	-0.26007	0.02617	-0.00761	0.01485
0.173	-0.25599	0.02619	-0.00688	0.01573
0.174	-0.25189	0.02615	-0.00618	0.01657
0.175	-0.24775	0.02609	-0.00549	0.01738
0.176	-0.24358	0.026	-0.0048	0.01816
0.177	-0.23931	0.02592	-0.00405	0.01896
0.178	-0.235	0.02582	-0.0033	0.01974
0.179	-0.23065	0.0257	-0.00254	0.02051
0.18	-0.2262	0.02562	-0.00172	0.0213
0.181	-0.22176	0.02548	-0.000943784	0.02203
0.182	-0.21725	0.02537	-0.000123835	0.02277
0.183	-0.2127	0.02524	0.000698115	0.02349
0.184	-0.20816	0.02508	0.00148	0.02416
0.185	-0.20364	0.02488	0.0022	0.02476
0.186	-0.19915	0.02463	0.00287	0.02529
0.187	-0.19471	0.02432	0.00344	0.02572
0.188	-0.19031	0.02397	0.00395	0.02608
0.189	-0.18593	0.02359	0.0044	0.02637
0.19	-0.18165	0.02314	0.00473	0.02655
0.191	-0.17737	0.02267	0.00505	0.0267
0.192	-0.17316	0.02215	0.00527	0.02674
0.193	-0.169	0.02159	0.00543	0.02672
0.194	-0.16486	0.02104	0.00557	0.02668
0.195	-0.16071	0.02049	0.00571	0.02662
0.196	-0.15657	0.01995	0.00585	0.02655
0.197	-0.1524	0.01946	0.00604	0.02651
0.198	-0.14825	0.01898	0.00622	0.02645
0.199	-0.14411	0.01851	0.0064	0.02639
0.2	-0.13992	0.01812	0.00667	0.02639
0.201	-0.13579	0.01772	0.0069	0.02635
0.202	-0.13165	0.01736	0.00719	0.02635
0.203	-0.12754	0.01703	0.00746	0.02634
0.204	-0.12351	0.01668	0.0077	0.02629
0.205	-0.11957	0.01631	0.00788	0.02619
0.206	-0.11571	0.01595	0.00804	0.02605
0.207	-0.11196	0.01554	0.00812	0.02584
0.208	-0.1083	0.01512	0.00816	0.0256
0.209	-0.10475	0.01468	0.00813	0.0253
0.21	-0.10136	0.01417	0.00799	0.0249
0.211	-0.09805	0.01367	0.00783	0.02449
0.212	-0.09488	0.01313	0.00759	0.024
0.213	-0.0918	0.01258	0.00731	0.02349
0.214	-0.08879	0.01206	0.00704	0.02298
0.215	-0.08584	0.01155	0.00678	0.02248
0.216	-0.08295	0.01107	0.00653	0.02198
0.217	-0.0801	0.01063	0.00633	0.02154
0.218	-0.07731	0.01022	0.00614	0.0211
0.219	-0.07454	0.00986	0.00601	0.0207
0.22	-0.07175	0.00959	0.00599	0.0204
0.221	-0.06905	0.00932	0.00595	0.02009
0.222	-0.06637	0.00909	0.00597	0.01983
0.223	-0.06376	0.00888	0.00599	0.01957
0.224	-0.06123	0.00867	0.00599	0.01929
0.225	-0.05878	0.00845	0.00597	0.01899
0.226	-0.05639	0.00824	0.00596	0.0187
0.227	-0.05411	0.008	0.00588	0.01837
0.228	-0.05193	0.00775	0.00576	0.018
0.229	-0.04985	0.00747	0.00558	0.01759
0.23	-0.04791	0.00712	0.00531	0.01709
0.231	-0.04602	0.00679	0.00504	0.01661
0.232	-0.04423	0.00644	0.00473	0.01609
0.233	-0.0425	0.00608	0.0044	0.01556
0.234	-0.04081	0.00574	0.00409	0.01505
0.235	-0.03916	0.00541	0.0038	0.01455
0.236	-0.03756	0.00509	0.00351	0.01406
0.237	-0.03596	0.00483	0.00328	0.01363
0.238	-0.03437	0.00459	0.0031	0.01323
0.239	-0.03278	0.00441	0.00297	0.01288
0.24	-0.03115	0.00429	0.00295	0.01262
0.241	-0.02959	0.00417	0.0029	0.01234
0.242	-0.02803	0.00409	0.00291	0.01212
0.243	-0.02649	0.00403	0.00294	0.01191
0.244	-0.02501	0.00398	0.00297	0.01171
0.245	-0.02359	0.00392	0.00297	0.01149
0.246	-0.02221	0.00385	0.00298	0.01128
0.247	-0.02096	0.00374	0.00289	0.01099
0.248	-0.01978	0.0036	0.00277	0.01068
0.249	-0.01869	0.00343	0.00259	0.01032
0.25	-0.01771	0.00321	0.00233	0.0099
0.251	-0.01676	0.003	0.00209	0.0095
0.252	-0.0159	0.00275	0.00178	0.00905
0.253	-0.01509	0.0025	0.00146	0.00859
0.254	-0.01433	0.00224	0.00113	0.00814
0.255	-0.01358	0.002	0.00082445	0.0077
0.256	-0.01285	0.00178	0.000538399	0.00728
0.257	-0.01209	0.00162	0.000334348	0.00694
0.258	-0.01134	0.00148	0.000165297	0.00663
0.259	-0.01057	0.00138	4.62461e-05	0.00637
0.26	-0.00976	0.00134	1.71952e-05	0.00619
0.261	-0.009	0.00129	-3.08557e-05	0.006
0.262	-0.00821	0.00128	-9.90664e-06	0.00587
0.263	-0.00743	0.00129	3.90425e-05	0.00577
0.264	-0.00668	0.00131	8.29916e-05	0.00567
0.265	-0.00599	0.0013	9.39407e-05	0.00555
0.266	-0.00534	0.00127	8.58898e-05	0.0054
0.267	-0.00479	0.00119	-5.16115e-06	0.0052
0.268	-0.00429	0.0011	-0.000118212	0.00497
0.269	-0.00384	0.000981163	-0.000267263	0.00472
0.27	-0.00349	0.000809409	-0.000497314	0.0044
0.271	-0.00316	0.000645655	-0.000710365	0.0041
0.272	-0.00289	0.000442901	-0.000980416	0.00376
0.273	-0.00268	0.000219146	-0.00128	0.00338
0.274	-0.00249	-2.60792e-06	-0.00157	0.00302
0.275	-0.0023	-0.000204362	-0.00184	0.00268
0.276	-0.00211	-0.000393116	-0.00208	0.00237
0.277	-0.00188	-0.000525871	-0.00224	0.00212
0.278	-0.00166	-0.000645625	-0.00237	0.00189
0.279	-0.00142	-0.000740379	-0.00247	0.0017
0.28	-0.00113	-0.000776133	-0.00248	0.00158
0.281	-0.000873827	-0.000816887	-0.0025	0.00146
0.282	-0.000578294	-0.000807642	-0.00245	0.00139
0.283	-0.00028476	-0.000779396	-0.00237	0.00135
0.284	-2.72263e-05	-0.00076115	-0.0023	0.00131
0.285	0.000175307	-0.000768904	-0.00228	0.00123
0.286	0.000349841	-0.000784659	-0.00226	0.00114
0.287	0.000447375	-0.000842413	-0.00231	0.00101
0.288	0.000508908	-0.000913167	-0.00238	0.000865615
0.289	0.000562119	-0.00101	-0.0025	0.000686125
0.29	0.000525359	-0.00118	-0.00271	0.000429635
0.291	0.000469598	-0.00135	-0.00292	0.000180145
0.292	0.000328837	-0.00156	-0.0032	-0.000126345
0.293	0.000139076	-0.00179	-0.00352	-0.000454835
0.294	-6.46844e-05	-0.00202	-0.00383	-0.000769324
0.295	-0.000264445	-0.00222	-0.0041	-0.00105
0.296	-0.000477206	-0.00241	-0.00436	-0.00132
0.297	-0.000654967	-0.00255	-0.00455	-0.00153
0.298	-0.000843727	-0.00268	-0.00472	-0.00172
0.299	-0.00101	-0.00277	-0.00484	-0.00186
0.3	-0.00111	-0.00278	-0.00483	-0.00191
0.301	-0.00123	-0.00278	-0.00482	-0.00195
0.302	-0.00131	-0.00273	-0.00472	-0.00193
0.303	-0.0014	-0.00265	-0.00459	-0.00188
0.304	-0.00153	-0.00258	-0.00446	-0.00184
0.305	-0.0017	-0.00249	-0.00432	-0.00181
0.306	-0.00189	-0.00239	-0.00416	-0.00176
0.307	-0.00216	-0.0023	-0.00402	-0.00175
0.308	-0.00248	-0.0022	-0.00387	-0.00175
0.309	-0.00287	-0.0021	-0.00374	-0.00177
0.31	-0.00338	-0.00202	-0.00365	-0.00185
0.311	-0.00392	-0.0019	-0.00351	-0.0019
0.312	-0.00458	-0.00177	-0.00337	-0.00197
0.313	-0.00531	-0.0016	-0.00319	-0.00203
0.314	-0.0061	-0.00135	-0.00292	-0.00204
0.315	-0.00697	-0.00103	-0.00257	-0.00199
0.316	-0.00795	-0.000632285	-0.00214	-0.0019
0.317	-0.00901	-0.00011404	-0.00156	-0.00171
0.318	-0.01021	0.000508206	-0.000876757	-0.00146
0.319	-0.01155	0.00127	-3.3808e-05	-0.0011
0.32	-0.01302	0.0022	0.001	-0.00060206
0.321	-0.01477	0.00323	0.00211	-6.75499e-05
0.322	-0.01677	0.00441	0.00336	0.00055596
0.323	-0.01909	0.00571	0.00472	0.00124
0.324	-0.0218	0.00714	0.00616	0.00195
0.325	-0.02494	0.0087	0.00767	0.00269
0.326	-0.02854	0.01039	0.00925	0.00346
0.327	-0.03269	0.01219	0.01083	0.00419
0.328	-0.0374	0.01411	0.01244	0.00489
0.329	-0.04271	0.01615	0.01404	0.00554
0.33	-0.04867	0.01828	0.0156	0.0061
0.331	-0.05523	0.02057	0.01719	0.00663
0.332	-0.06244	0.02298	0.01874	0.00705
0.333	-0.07028	0.02551	0.02026	0.00738
0.334	-0.07873	0.02819	0.02177	0.00762
0.335	-0.08778	0.03098	0.02324	0.00774
0.336	-0.09743	0.03387	0.02464	0.00772
0.337	-0.1076	0.03687	0.02603	0.00759
0.338	-0.11829	0.03993	0.02733	0.00729
0.339	-0.12946	0.04302	0.02855	0.00681
0.34	-0.14103	0.04612	0.02968	0.00616
0.341	-0.15305	0.04914	0.03061	0.00523
0.342	-0.16537	0.05207	0.0314	0.00407
0.343	-0.17796	0.05486	0.03199	0.00264
0.344	-0.19079	0.05744	0.03233	0.000888184
0.345	-0.2038	0.05975	0.03239	-0.00121
0.346	-0.21691	0.06176	0.03215	-0.00364
0.347	-0.23009	0.06338	0.03155	-0.00648
0.348	-0.24323	0.06461	0.03063	-0.00967
0.349	-0.25628	0.06541	0.02938	-0.0132
0.35	-0.2692	0.06573	0.02776	-0.01711
0.351	-0.28184	0.06559	0.02586	-0.02129
0.352	-0.29424	0.06491	0.02362	-0.02579
0.353	-0.3063	0.06372	0.02109	-0.03056
0.354	-0.31796	0.06201	0.0183	-0.03555
0.355	-0.32917	0.05981	0.01531	-0.04069
0.356	-0.33988	0.05712	0.01213	-0.04597
0.357	-0.35001	0.05402	0.00886	-0.05128
0.358	-0.35961	0.05048	0.00545	-0.05665
0.359	-0.36862	0.04655	0.00196	-0.06202
0.36	-0.37701	0.04231	-0.00156	-0.06732
0.361	-0.38484	0.03776	-0.00514	-0.07258
0.362	-0.39203	0.033	-0.00869	-0.0777
0.363	-0.39865	0.02805	-0.01223	-0.08268
0.364	-0.40472	0.02294	-0.01575	-0.08752
0.365	-0.4103	0.01771	-0.01928	-0.09221
0.366	-0.41536	0.01242	-0.02275	-0.09671
0.367	-0.41999	0.00709	-0.02621	-0.10104
0.368	-0.42416	0.00181	-0.02958	-0.10513
0.369	-0.42791	-0.00339	-0.03286	-0.10898
0.37	-0.43131	-0.00851	-0.0361	-0.11263
0.371	-0.4343	-0.01345	-0.03919	-0.11598
0.372	-0.43696	-0.01821	-0.04219	-0.11908
0.373	-0.43927	-0.02274	-0.04505	-0.1219
0.374	-0.44123	-0.02697	-0.04774	-0.1244
0.375	-0.44283	-0.03088	-0.05021	-0.12656
0.376	-0.44411	-0.03445	-0.05251	-0.12839
0.377	-0.44502	-0.03763	-0.05455	-0.12985
0.378	-0.44566	-0.04048	-0.05642	-0.13099
0.379	-0.44598	-0.04294	-0.05807	-0.13179
0.38	-0.44598	-0.04501	-0.05947	-0.13222
0.381	-0.44575	-0.04675	-0.06071	-0.13236
0.382	-0.44525	-0.04814	-0.06174	-0.13218
0.383	-0.44455	-0.04922	-0.06263	-0.13172
0.384	-0.4437	-0.05005	-0.06341	-0.13104
0.385	-0.4427	-0.05065	-0.06411	-0.13015
0.386	-0.44156	-0.051	-0.06469	-0.12902
0.387	-0.44034	-0.05117	-0.06523	-0.12774
0.388	-0.43901	-0.05115	-0.06569	-0.12628
0.389	-0.43763	-0.05099	-0.06613	-0.12468
0.39	-0.43623	-0.05072	-0.06657	-0.12299
0.391	-0.43475	-0.05028	-0.06695	-0.12114
0.392	-0.43324	-0.04975	-0.0673	-0.11918
0.393	-0.43166	-0.04909	-0.0676	-0.11709
0.394	-0.43001	-0.04829	-0.06781	-0.11487
0.395	-0.42828	-0.04737	-0.06793	-0.1125
0.396	-0.4265	-0.04636	-0.06799	-0.11004
0.397	-0.42462	-0.04521	-0.06792	-0.10742
0.398	-0.42268	-0.04397	-0.06777	-0.10471
0.399	-0.42063	-0.04261	-0.06749	-0.10188
0.4	-0.41847	-0.04112	-0.06705	-0.09891
0.401	-0.41628	-0.03956	-0.06656	-0.0959
0.402	-0.41401	-0.03793	-0.06596	-0.09281
0.403	-0.4117	-0.03623	-0.06529	-0.0897
0.404	-0.40937	-0.03451	-0.06458	-0.08659
0.405	-0.40701	-0.03275	-0.06383	-0.08349
0.406	-0.40462	-0.03096	-0.06302	-0.0804
0.407	-0.40224	-0.02919	-0.06223	-0.07738
0.408	-0.39985	-0.02741	-0.06142	-0.07442
0.409	-0.39748	-0.02566	-0.06063	-0.07154
0.41	-0.39513	-0.02394	-0.05986	-0.06876
0.411	-0.39273	-0.02221	-0.05905	-0.06602
0.412	-0.39033	-0.0205	-0.05823	-0.06336
0.413	-0.38789	-0.01879	-0.05739	-0.06076
0.414	-0.3854	-0.01708	-0.0565	-0.05822
0.415	-0.38285	-0.01535	-0.05556	-0.05571
0.416	-0.38024	-0.01363	-0.05458	-0.05326
0.417	-0.37752	-0.01185	-0.05348	-0.05079
0.418	-0.37472	-0.01005	-0.05231	-0.04835
0.419	-0.37181	-0.00822	-0.05104	-0.04591
0.42	-0.36878	-0.00636	-0.04968	-0.04347
0.421	-0.36571	-0.00451	-0.04829	-0.04108
0.422	-0.36253	-0.00265	-0.04682	-0.03869
0.423	-0.35928	-0.000780987	-0.0453	-0.03633
0.424	-0.35597	0.00106	-0.04376	-0.034
0.425	-0.35262	0.00286	-0.04222	-0.03174
0.426	-0.34923	0.00463	-0.04068	-0.02953
0.427	-0.34585	0.0063	-0.03919	-0.02742
0.428	-0.34244	0.00792	-0.03774	-0.02538
0.429	-0.33903	0.00946	-0.03632	-0.02342
0.43	-0.33561	0.01091	-0.03496	-0.02154
0.431	-0.33214	0.01231	-0.0336	-0.0197
0.432	-0.32867	0.01362	-0.0323	-0.01794
0.433	-0.32517	0.01486	-0.03103	-0.01623
0.434	-0.32162	0.01604	-0.02977	-0.01454
0.435	-0.318	0.01717	-0.02849	-0.01287
0.436	-0.31431	0.01826	-0.0272	-0.01121
0.437	-0.31052	0.01934	-0.02584	-0.00952
0.438	-0.30665	0.02037	-0.02448	-0.00784
0.439	-0.30269	0.02137	-0.02307	-0.00614
0.44	-0.29863	0.02235	-0.02161	-0.00442
0.441	-0.29453	0.02327	-0.02017	-0.00273
0.442	-0.29032	0.02417	-0.01867	-0.00102
0.443	-0.28605	0.02502	-0.01718	0.00067769
0.444	-0.28174	0.0258	-0.01571	0.00233
0.445	-0.27742	0.02648	-0.01431	0.00391
0.446	-0.27309	0.02709	-0.01295	0.00544
0.447	-0.26878	0.02758	-0.01169	0.00685
0.448	-0.26446	0.028	-0.0105	0.0082
0.449	-0.26017	0.02831	-0.00938	0.00946
0.45	-0.2559	0.02852	-0.00837	0.01061
0.451	-0.25163	0.02866	-0.0074	0.0117
0.452	-0.24739	0.0287	-0.00654	0.01268
0.453	-0.24317	0.02866	-0.00575	0.01358
0.454	-0.23894	0.02857	-0.00498	0.01443
0.455	-0.23468	0.02846	-0.00423	0.01524
0.456	-0.23039	0.0283	-0.0035	0.01601
0.457	-0.22604	0.02815	-0.00274	0.01677
0.458	-0.22168	0.02797	-0.00201	0.01749
0.459	-0.21728	0.02778	-0.00126	0.0182
0.46	-0.21282	0.02761	-0.000473985	0.01891
0.461	-0.20835	0.02741	0.000292964	0.01958
0.462	-0.20383	0.02723	0.0011	0.02026
0.463	-0.1993	0.02704	0.00189	0.0209
0.464	-0.19479	0.02682	0.00264	0.02149
0.465	-0.19033	0.02654	0.00332	0.02199
0.466	-0.18588	0.02626	0.00396	0.02245
0.467	-0.18151	0.02591	0.00451	0.02281
0.468	-0.17718	0.02553	0.00502	0.02311
0.469	-0.17292	0.02511	0.00544	0.02333
0.47	-0.16875	0.02462	0.00576	0.02344
0.471	-0.16464	0.02411	0.00603	0.0235
0.472	-0.16061	0.02355	0.0062	0.02346
0.473	-0.15665	0.02296	0.00632	0.02336
0.474	-0.15271	0.02238	0.00642	0.02324
0.475	-0.1488	0.02181	0.00653	0.02311
0.476	-0.14493	0.02124	0.00662	0.02296
0.477	-0.14106	0.02071	0.00675	0.02283
0.478	-0.13723	0.02019	0.00687	0.02268
0.479	-0.13339	0.01972	0.00703	0.02257
0.48	-0.12954	0.01931	0.00727	0.02251
0.481	-0.12574	0.01891	0.0075	0.02244
0.482	-0.12195	0.01855	0.00777	0.0224
0.483	-0.11823	0.0182	0.00802	0.02234
0.484	-0.1146	0.01784	0.00823	0.02224
0.485	-0.11105	0.01747	0.00841	0.02211
0.486	-0.10758	0.01711	0.00856	0.02195
0.487	-0.10424	0.0167	0.00865	0.02174
0.488	-0.101	0.01628	0.00868	0.02147
0.489	-0.0979	0.01582	0.00862	0.02113
0.49	-0.09495	0.0153	0.00846	0.0207
0.491	-0.09209	0.01477	0.00827	0.02024
0.492	-0.08936	0.01422	0.00801	0.01973
0.493	-0.0867	0.01366	0.00773	0.0192
0.494	-0.08412	0.01312	0.00745	0.01868
0.495	-0.0816	0.01259	0.00717	0.01815
0.496	-0.07917	0.01206	0.00688	0.01762
0.497	-0.07676	0.01157	0.00664	0.01713
0.498	-0.07441	0.01111	0.00641	0.01665
0.499	-0.07207	0.01071	0.00625	0.01624
0.5	-0.06974	0.01036	0.00616	0.01588
0.501	-0.06748	0.01003	0.00607	0.01552
0.502	-0.06526	0.00973	0.00602	0.01519
0.503	-0.06309	0.00945	0.00597	0.01487
0.504	-0.06099	0.00917	0.00593	0.01455
0.505	-0.05898	0.00889	0.00586	0.01422
0.506	-0.05703	0.00861	0.00579	0.01388
0.507	-0.05521	0.0083	0.00564	0.01349
0.508	-0.05349	0.00795	0.00544	0.01306
0.509	-0.05188	0.00758	0.00518	0.01258
0.51	-0.05039	0.00716	0.00486	0.01206
0.511	-0.04895	0.00676	0.00453	0.01153
0.512	-0.04761	0.00633	0.00416	0.01098
0.513	-0.04634	0.0059	0.00377	0.01041
0.514	-0.04512	0.00547	0.00337	0.00984
0.515	-0.04395	0.00506	0.00299	0.00929
0.516	-0.04281	0.00466	0.00262	0.00876
0.517	-0.04164	0.00434	0.00234	0.00831
0.518	-0.04049	0.00404	0.0021	0.00789
0.519	-0.03932	0.00381	0.00193	0.00753
0.52	-0.03813	0.00362	0.00183	0.00724
0.521	-0.03696	0.00345	0.00174	0.00696
0.522	-0.03577	0.00334	0.00173	0.00675
0.523	-0.03459	0.00326	0.00175	0.00658
0.524	-0.03342	0.0032	0.00178	0.00642
0.525	-0.0323	0.00313	0.0018	0.00625
0.526	-0.03122	0.00306	0.00181	0.00608
0.527	-0.03022	0.00296	0.00174	0.00586
0.528	-0.02926	0.00284	0.00166	0.00562
0.529	-0.02835	0.00271	0.00155	0.00536
0.53	-0.02751	0.00256	0.00138	0.00506
0.531	-0.02669	0.00241	0.00121	0.00476
0.532	-0.02594	0.00223	0.00099135	0.00442
0.533	-0.02523	0.00204	0.000740299	0.00405
0.534	-0.02454	0.00185	0.000490248	0.00369
0.535	-0.02384	0.00168	0.000272197	0.00336
0.536	-0.02313	0.00154	7.81466e-05	0.00305
0.537	-0.02237	0.00146	-3.29043e-05	0.00281
0.538	-0.02161	0.0014	-0.000123955	0.0026
0.539	-0.02081	0.00138	-0.000157006	0.00243
0.54	-0.01998	0.00141	-0.000129057	0.00232
0.541	-0.01915	0.00146	-7.11079e-05	0.00224
0.542	-0.01826	0.00157	6.18412e-05	0.00222
0.543	-0.01737	0.0017	0.00022379	0.00222
0.544	-0.0165	0.00183	0.000382739	0.00222
0.545	-0.01568	0.00194	0.000508688	0.00219
0.546	-0.01488	0.00205	0.000621638	0.00216
0.547	-0.01414	0.00212	0.000675587	0.00208
0.548	-0.01344	0.00218	0.000717536	0.00198
0.549	-0.01279	0.00221	0.000709485	0.00184
0.55	-0.01222	0.0022	0.000637434	0.00165
--	--	--	--	--
--	--	--	--	--
--	--	--	--	--
--	--	--	--	--
--	--	--	--	--

## Sheet: Fig. 3c
Time (s)	VC1	VC2	HC1	HC2
0	0.0028	0.00383	0.00147	0.000510233
0.001	0.0025	0.00363	0.00141	0.000345655
0.002	0.00209	0.00334	0.00122	7.20778e-05
0.003	0.00162	0.00299	0.0009516	-0.0002695
0.004	0.00111	0.00262	0.00064187	-0.000639077
0.005	0.00059044	0.00225	0.00032114	-0.00101
0.006	7.6044e-05	0.00188	7.41065e-06	-0.00137
0.007	-0.000307352	0.00162	-0.000158319	-0.00159
0.008	-0.000580396	0.00141	-0.000251049	-0.00173
0.009	-0.000603331	0.00128	-0.000230778	-0.00177
0.01	-0.000440266	0.0013	2.49189e-06	-0.0016
0.011	-0.000280201	0.00133	0.000232762	-0.00143
0.012	-2.61366e-05	0.00143	0.000572033	-0.00115
0.013	0.000289928	0.00159	0.000982303	-0.000806274
0.014	0.000563993	0.00171	0.00134	-0.000506851
0.015	0.000781058	0.00179	0.00164	-0.000262428
0.016	0.000975123	0.00185	0.00191	-4.20058e-05
0.017	0.00104	0.0018	0.00202	4.24168e-05
0.018	0.00104	0.0017	0.00205	5.28394e-05
0.019	0.000959318	0.00154	0.00199	-2.1738e-05
0.02	0.000715382	0.00124	0.00174	-0.000271315
0.021	0.000467447	0.000932416	0.00149	-0.000525893
0.022	0.000106512	0.000536033	0.0011	-0.00090047
0.023	-0.000319423	8.46491e-05	0.000631006	-0.00135
0.024	-0.000770358	-0.000386734	0.000135276	-0.00182
0.025	-0.00122	-0.000855118	-0.000356453	-0.00229
0.026	-0.00164	-0.0013	-0.000820183	-0.00273
0.027	-0.00192	-0.00164	-0.00112	-0.00303
0.028	-0.00213	-0.00192	-0.00133	-0.00325
0.029	-0.00224	-0.00212	-0.00143	-0.00337
0.03	-0.00216	-0.00217	-0.0013	-0.00328
0.031	-0.00207	-0.0022	-0.00116	-0.00318
0.032	-0.00185	-0.00213	-0.000861561	-0.00296
0.033	-0.00156	-0.00198	-0.000471291	-0.00265
0.034	-0.00131	-0.00177	-0.000131021	-0.00239
0.035	-0.0011	-0.00159	0.00015925	-0.00218
0.036	-0.00089958	-0.00142	0.00043652	-0.00198
0.037	-0.000805515	-0.00134	0.00059779	-0.0019
0.038	-0.00075845	-0.00129	0.000706061	-0.00187
0.039	-0.000779385	-0.0013	0.000737331	-0.00192
0.04	-0.00096232	-0.00144	0.000580601	-0.00214
0.041	-0.00115	-0.00159	0.000416872	-0.00237
0.042	-0.00144	-0.00181	0.000141142	-0.00271
0.043	-0.00178	-0.00208	-0.000184588	-0.00309
0.044	-0.00212	-0.00235	-0.000515318	-0.00349
0.045	-0.00244	-0.00261	-0.000818047	-0.00387
0.046	-0.00273	-0.00284	-0.00108	-0.00421
0.047	-0.00288	-0.00295	-0.00119	-0.0044
0.048	-0.00296	-0.00301	-0.00145	-0.00452
0.049	-0.00293	-0.00298	-0.00157	-0.00452
0.05	-0.00269	-0.00278	-0.00143	-0.00429
0.051	-0.00242	-0.00256	-0.00125	-0.00403
0.052	-0.00202	-0.00223	-0.000912816	-0.00364
0.053	-0.00155	-0.00185	-0.000493632	-0.00317
0.054	-0.00114	-0.00151	-0.000127449	-0.00276
0.055	-0.000756347	-0.0012	0.000207734	-0.00238
0.056	-0.000381282	-0.000898068	0.000542918	-0.002
0.057	-0.000108218	-0.000677901	0.000765101	-0.00173
0.058	0.000103847	-0.000507734	0.000920284	-0.00153
0.059	0.000231912	-0.000408567	0.000984468	-0.00141
0.06	0.000181977	-0.0004514	0.000847651	-0.00149
0.061	0.000125042	-0.000501233	0.000710834	-0.00157
0.062	-1.78933e-05	-0.000621066	0.000478018	-0.00174
0.063	-0.000214828	-0.000786899	0.000191201	-0.00196
0.064	-0.000417764	-0.000960732	-9.96155e-05	-0.00219
0.065	-0.000615699	-0.00113	-0.000374432	-0.00241
0.066	-0.000797634	-0.00128	-0.000624249	-0.00261
0.067	-0.000845569	-0.00133	-0.000711066	-0.00266
0.068	-0.000822504	-0.00133	-0.000709882	-0.00263
0.069	-0.000691439	-0.00123	-0.000574699	-0.00248
0.07	-0.000352374	-0.00096273	-0.000185515	-0.00211
0.071	-3.09466e-07	-0.000683563	0.000221668	-0.00172
0.072	0.000453755	-0.000319396	0.000753851	-0.00123
0.073	0.00095382	8.37707e-05	0.00135	-0.000696381
0.074	0.0014	0.000448938	0.00189	-0.000239567
0.075	0.00181	0.000779105	0.00238	0.000171247
0.076	0.0022	0.0011	0.00287	0.000567062
0.077	0.00247	0.00132	0.00321	0.000832876
0.078	0.00267	0.00148	0.00347	0.00102
0.079	0.00277	0.00157	0.00363	0.0011
0.08	0.00269	0.00151	0.00356	0.000993318
0.081	0.0026	0.00145	0.0035	0.000875133
0.082	0.00241	0.0013	0.00332	0.000650947
0.083	0.00216	0.00111	0.00306	0.000359761
0.084	0.00189	0.000901608	0.00279	5.25751e-05
0.085	0.00161	0.000689775	0.00251	-0.000263611
0.086	0.00135	0.000489942	0.00225	-0.000567796
0.087	0.00121	0.000401109	0.00214	-0.000725982
0.088	0.00115	0.000375276	0.00213	-0.000803168
0.089	0.00118	0.000429443	0.00223	-0.000773354
0.09	0.00141	0.00064261	0.00256	-0.00053454
0.091	0.00162	0.000854777	0.00289	-0.000300726
0.092	0.00193	0.00114	0.00332	3.20887e-05
0.093	0.00229	0.00148	0.00383	0.000424903
0.094	0.0026	0.00177	0.00427	0.000768717
0.095	0.00287	0.00203	0.00467	0.00107
0.096	0.00311	0.00227	0.00504	0.00134
0.097	0.00322	0.00241	0.00526	0.00148
0.098	0.00325	0.00249	0.00539	0.00153
0.099	0.00319	0.00249	0.00541	0.00149
0.1	0.00296	0.00235	0.00523	0.00126
0.101	0.00273	0.00221	0.00507	0.00104
0.102	0.00241	0.00199	0.00478	0.000713231
0.103	0.00202	0.00173	0.00444	0.000329045
0.104	0.00161	0.00144	0.00405	-8.41409e-05
0.105	0.0012	0.00115	0.00367	-0.000497327
0.106	0.000807961	0.000877282	0.00332	-0.000885513
0.107	0.000560026	0.000717449	0.00313	-0.00112
0.108	0.000379091	0.000612616	0.00302	-0.00128
0.109	0.000290155	0.000578783	0.00301	-0.00135
0.11	0.00039722	0.00070695	0.00325	-0.0012
0.111	0.000513285	0.000837117	0.00349	-0.00104
0.112	0.00074335	0.00106	0.00387	-0.000768627
0.113	0.00104	0.00134	0.00433	-0.000418813
0.114	0.00129	0.00158	0.00473	-0.000121999
0.115	0.0015	0.00177	0.00507	0.000124815
0.116	0.00168	0.00195	0.00539	0.000346629
0.117	0.00175	0.00204	0.00557	0.000443444
0.118	0.00175	0.00207	0.00568	0.000469258
0.119	0.00169	0.00204	0.00571	0.000420072
0.12	0.00145	0.00188	0.00553	0.000188886
0.121	0.00122	0.00171	0.00534	-5.22996e-05
0.122	0.000868999	0.00144	0.00502	-0.000415485
0.123	0.000454064	0.00113	0.00461	-0.000852671
0.124	1.71284e-05	0.000791288	0.00418	-0.00131
0.125	-0.000402807	0.000465455	0.00376	-0.00176
0.126	-0.000794742	0.000160622	0.00337	-0.00218
0.127	-0.00104	-3.02114e-05	0.00314	-0.00245
0.128	-0.00122	-0.000165044	0.003	-0.00264
0.129	-0.0013	-0.000219877	0.00296	-0.00274
0.13	-0.00117	-0.00010471	0.00318	-0.00261
0.131	-0.00102	1.94566e-05	0.0034	-0.00246
0.132	-0.000755353	0.000240624	0.00376	-0.0022
0.133	-0.000415288	0.000518791	0.0042	-0.00185
0.134	-0.000116223	0.000758958	0.00458	-0.00156
0.135	0.000157842	0.000979125	0.00493	-0.00129
0.136	0.000424907	0.00119	0.00526	-0.00104
0.137	0.000588972	0.00132	0.00547	-0.000898272
0.138	0.000702037	0.0014	0.0056	-0.000820458
0.139	0.000745101	0.00142	0.00566	-0.000817644
0.14	0.000619166	0.00131	0.0055	-0.001
0.141	0.000507231	0.0012	0.00536	-0.00118
0.142	0.000308296	0.00101	0.0051	-0.00145
0.143	6.93609e-05	0.000795461	0.00479	-0.00176
0.144	-0.000161574	0.000578628	0.00449	-0.00207
0.145	-0.000375509	0.000373795	0.0042	-0.00236
0.146	-0.000560445	0.000191962	0.00394	-0.00263
0.147	-0.00060338	0.000123129	0.00384	-0.00274
0.148	-0.000568315	0.000116296	0.00382	-0.00277
0.149	-0.00042225	0.000199463	0.00393	-0.00268
0.15	-5.71851e-05	0.00045963	0.00429	-0.00236
0.151	0.00032288	0.000732797	0.00467	-0.00202
0.152	0.000817945	0.0011	0.00519	-0.00156
0.153	0.00137	0.00152	0.00577	-0.00103
0.154	0.00187	0.0019	0.00628	-0.000567431
0.155	0.00234	0.00225	0.00674	-0.000144617
0.156	0.00278	0.00258	0.00718	0.000256197
0.157	0.00312	0.00283	0.00749	0.000540012
0.158	0.0034	0.00303	0.00772	0.000757826
0.159	0.00359	0.00317	0.00784	0.00088264
0.16	0.00359	0.00315	0.00775	0.000808454
0.161	0.0036	0.00313	0.00764	0.000732268
0.162	0.0035	0.00303	0.00741	0.000552083
0.163	0.00335	0.00289	0.00711	0.000312897
0.164	0.00318	0.00274	0.00679	6.07109e-05
0.165	0.003	0.0026	0.00646	-0.000198475
0.166	0.00284	0.00246	0.00615	-0.000440661
0.167	0.0028	0.00244	0.00598	-0.000540846
0.168	0.00284	0.00248	0.0059	-0.000558032
0.169	0.00298	0.0026	0.00594	-0.000471218
0.17	0.00331	0.00288	0.00621	-0.000167404
0.171	0.00365	0.00317	0.00648	0.00013641
0.172	0.00407	0.00354	0.00686	0.000541225
0.173	0.00454	0.00394	0.00729	0.000997039
0.174	0.00495	0.0043	0.00765	0.00139
0.175	0.00532	0.00463	0.00795	0.00174
0.176	0.00567	0.00494	0.00823	0.00206
0.177	0.00589	0.00515	0.00836	0.00226
0.178	0.00602	0.00529	0.00838	0.00236
0.179	0.00604	0.00535	0.00829	0.00235
0.18	0.00588	0.00526	0.00797	0.00215
0.181	0.00571	0.00517	0.00765	0.00195
0.182	0.00544	0.00499	0.00721	0.00164
0.183	0.0051	0.00477	0.0067	0.00125
0.184	0.00473	0.00452	0.00615	0.000838995
0.185	0.00434	0.00426	0.00558	0.000420809
0.186	0.00397	0.00401	0.00504	2.26233e-05
0.187	0.00373	0.00387	0.00466	-0.000223563
0.188	0.00357	0.00379	0.00436	-0.000393748
0.189	0.00349	0.00378	0.00417	-0.000469934
0.19	0.0036	0.00393	0.0042	-0.00033312
0.191	0.00369	0.00407	0.00423	-0.000200306
0.192	0.00388	0.00428	0.00437	3.65085e-05
0.193	0.00413	0.00455	0.00459	0.000346323
0.194	0.00433	0.00478	0.00474	0.000601137
0.195	0.00448	0.00497	0.00486	0.000818951
0.196	0.00461	0.00514	0.00495	0.00101
0.197	0.0046	0.0052	0.00488	0.00107
0.198	0.00452	0.00521	0.00474	0.00104
0.199	0.00437	0.00515	0.00452	0.000954208
0.2	0.00405	0.00496	0.00411	0.000686022
0.201	0.00373	0.00476	0.0037	0.000414836
0.202	0.0033	0.00448	0.00317	3.06504e-05
0.203	0.00281	0.00414	0.00257	-0.000413535
0.204	0.0023	0.00379	0.00196	-0.000865721
0.205	0.0018	0.00344	0.00136	-0.00131
0.206	0.00133	0.00311	0.000803419	-0.00173
0.207	0.00101	0.0029	0.000422602	-0.00198
0.208	0.000754577	0.00275	0.000133786	-0.00216
0.209	0.000595642	0.00268	-3.60309e-05	-0.00224
0.21	0.000649707	0.00277	4.71524e-05	-0.00209
0.211	0.000711772	0.00287	0.000145336	-0.00193
0.212	0.000898837	0.00307	0.000397519	-0.00164
0.213	0.00116	0.00333	0.000746702	-0.00127
0.214	0.00137	0.00354	0.00103	-0.000963579
0.215	0.00155	0.00372	0.00128	-0.000697765
0.216	0.00171	0.00389	0.00152	-0.000446951
0.217	0.00176	0.00396	0.00163	-0.000319137
0.218	0.00176	0.00399	0.00169	-0.000249322
0.219	0.0017	0.00396	0.00167	-0.000253508
0.22	0.00146	0.00378	0.00144	-0.000457694
0.221	0.00122	0.0036	0.00122	-0.00067188
0.222	0.000887485	0.00334	0.000887353	-0.000985066
0.223	0.00051555	0.00303	0.000507536	-0.00135
0.224	0.000136615	0.00272	0.000124719	-0.00173
0.225	-0.00022732	0.00242	-0.000242097	-0.0021
0.226	-0.000554255	0.00214	-0.000565914	-0.00243
0.227	-0.00072919	0.00198	-0.000710731	-0.00261
0.228	-0.000824126	0.00189	-0.000758547	-0.00271
0.229	-0.000814061	0.00187	-0.000681364	-0.0027
0.23	-0.000584996	0.00202	-0.000350181	-0.00247
0.231	-0.000337931	0.00219	6.00261e-06	-0.00222
0.232	3.4134e-05	0.00246	0.000507186	-0.00184
0.233	0.000467199	0.00276	0.00108	-0.00141
0.234	0.000841264	0.00302	0.00159	-0.00104
0.235	0.0012	0.00326	0.00208	-0.000695481
0.236	0.00156	0.0035	0.00256	-0.000356667
0.237	0.00181	0.00364	0.00292	-0.000144853
0.238	0.00201	0.00373	0.0032	-3.03846e-06
0.239	0.00212	0.00376	0.0034	5.47757e-05
0.24	0.00206	0.00364	0.00338	-8.54101e-05
0.241	0.00201	0.00353	0.00338	-0.000213596
0.242	0.00188	0.00335	0.00328	-0.000425782
0.243	0.00171	0.00313	0.00313	-0.000690967
0.244	0.00153	0.00292	0.00297	-0.000958153
0.245	0.00137	0.00271	0.00283	-0.00121
0.246	0.00123	0.00252	0.00271	-0.00145
0.247	0.00123	0.00245	0.00276	-0.00152
0.248	0.00131	0.00243	0.0029	-0.00152
0.249	0.00149	0.0025	0.00315	-0.00141
0.25	0.00189	0.00274	0.00366	-0.00107
0.251	0.00231	0.003	0.00418	-0.000712454
0.252	0.00282	0.00333	0.00482	-0.00025064
0.253	0.00338	0.0037	0.00551	0.000265175
0.254	0.0039	0.00404	0.00613	0.000723989
0.255	0.00439	0.00436	0.00673	0.00116
0.256	0.00485	0.00466	0.00729	0.00156
0.257	0.00519	0.00485	0.00769	0.00183
0.258	0.00544	0.00498	0.008	0.00202
0.259	0.00561	0.00504	0.00821	0.00211
0.26	0.00558	0.00496	0.00819	0.002
0.261	0.00557	0.00487	0.00816	0.0019
0.262	0.00544	0.0047	0.00801	0.00168
0.263	0.00526	0.00448	0.00777	0.0014
0.264	0.00505	0.00424	0.00752	0.0011
0.265	0.00483	0.00399	0.00725	0.000793945
0.266	0.00463	0.00376	0.00698	0.000501759
0.267	0.00456	0.00364	0.00689	0.000361573
0.268	0.00456	0.00358	0.00686	0.000299387
0.269	0.00464	0.0036	0.00694	0.000335202
0.27	0.00493	0.00378	0.00725	0.000588016
0.271	0.00519	0.00395	0.00754	0.00082783
0.272	0.00554	0.00419	0.00793	0.00116
0.273	0.00593	0.00449	0.00838	0.00155
0.274	0.00626	0.00473	0.00875	0.00188
0.275	0.00654	0.00494	0.00906	0.00218
0.276	0.00677	0.00511	0.00932	0.00245
0.277	0.00686	0.00518	0.00942	0.00259
0.278	0.00688	0.00519	0.00942	0.00264
0.279	0.00681	0.00513	0.00933	0.00261
0.28	0.00656	0.00493	0.00901	0.00239
0.281	0.00631	0.00473	0.00869	0.00216
0.282	0.00594	0.00445	0.00824	0.00183
0.283	0.00551	0.00411	0.00772	0.00143
0.284	0.00504	0.00375	0.00716	0.001
0.285	0.00456	0.00339	0.00659	0.000572124
0.286	0.0041	0.00304	0.00603	0.000161315
0.287	0.00377	0.00281	0.00563	-9.84944e-05
0.288	0.00351	0.00263	0.00531	-0.000286304
0.289	0.00332	0.00253	0.00509	-0.000383113
0.29	0.00333	0.00259	0.0051	-0.000263922
0.291	0.00334	0.00265	0.00511	-0.000146732
0.292	0.00346	0.0028	0.00525	9.04588e-05
0.293	0.00364	0.003	0.00546	0.000398649
0.294	0.00376	0.00316	0.0056	0.00063984
0.295	0.00383	0.00328	0.00569	0.000840031
0.296	0.00389	0.00339	0.00576	0.00102
0.297	0.00384	0.00341	0.0057	0.00107
0.298	0.00371	0.00337	0.00555	0.00105
0.299	0.0035	0.00326	0.00532	0.000950793
0.3	0.00311	0.00301	0.00487	0.000653984
0.301	0.00272	0.00276	0.00442	0.000356174
0.302	0.00224	0.00244	0.00386	-4.2635e-05
0.303	0.0017	0.00206	0.00323	-0.000516444
0.304	0.00114	0.00166	0.00257	-0.00101
0.305	0.000589869	0.00128	0.00193	-0.0015
0.306	7.6934e-05	0.000916681	0.00132	-0.00195
0.307	-0.000281001	0.000678848	0.000888937	-0.00224
0.308	-0.000563936	0.000498015	0.00054712	-0.00246
0.309	-0.000749871	0.000392182	0.000315303	-0.00257
0.31	-0.000718806	0.000459349	0.000340487	-0.00246
0.311	-0.000672742	0.000553118	0.00038267	-0.00234
0.312	-0.000507677	0.000757379	0.000558853	-0.00211
0.313	-0.000281612	0.00101	0.000806037	-0.00181
0.314	-0.000116547	0.00121	0.00097722	-0.00159
0.315	2.65178e-05	0.00139	0.00112	-0.00139
0.316	0.000164583	0.00156	0.00125	-0.00122
0.317	0.000182648	0.00164	0.00125	-0.00118
0.318	0.000146712	0.00166	0.00117	-0.00121
0.319	4.77773e-05	0.00164	0.00101	-0.00131
0.32	-0.000222158	0.00147	0.00065332	-0.00162
0.321	-0.000484093	0.0013	0.000299503	-0.00193
0.322	-0.000833028	0.00106	-0.000154313	-0.00234
0.323	-0.00123	0.000779252	-0.00066613	-0.00281
0.324	-0.00162	0.000500513	-0.00117	-0.00328
0.325	-0.00199	0.000237774	-0.00165	-0.00374
0.326	-0.00232	-1.96446e-06	-0.00209	-0.00417
0.327	-0.0025	-0.000121703	-0.00235	-0.00445
0.328	-0.0026	-0.000176442	-0.00252	-0.00465
0.329	-0.00259	-0.000147181	-0.00256	-0.00475
0.33	-0.00235	6.50802e-05	-0.00233	-0.00461
0.331	-0.0021	0.000282341	-0.00209	-0.00447
0.332	-0.00175	0.000576603	-0.00172	-0.00423
0.333	-0.00134	0.000904864	-0.00129	-0.00395
0.334	-0.00099325	0.00118	-0.000920113	-0.00373
0.335	-0.000668185	0.00143	-0.00057293	-0.00356
0.336	-0.00035712	0.00166	-0.000241746	-0.00341
0.337	-0.000175055	0.00177	-5.45631e-05	-0.00341
0.338	-5.89902e-05	0.00181	5.36202e-05	-0.0035
0.339	-2.29254e-05	0.00177	6.98036e-05	-0.0037
0.34	-0.000176861	0.00157	-0.000136013	-0.00411
0.341	-0.000325796	0.00135	-0.00033783	-0.00455
0.342	-0.000560731	0.00105	-0.000641646	-0.00509
0.343	-0.000843666	0.000685475	-0.00101	-0.00571
0.344	-0.00113	0.000299737	-0.00138	-0.00635
0.345	-0.00142	-0.000107002	-0.00176	-0.00703
0.346	-0.00169	-0.000517741	-0.00211	-0.00771
0.347	-0.00181	-0.00083248	-0.00227	-0.00826
0.348	-0.00185	-0.0011	-0.00232	-0.00875
0.349	-0.00179	-0.00132	-0.00226	-0.00918
0.35	-0.00152	-0.00139	-0.00195	-0.00941
0.351	-0.00125	-0.00148	-0.00165	-0.00969
0.352	-0.000881082	-0.00152	-0.00124	-0.0099
0.353	-0.000441017	-0.00152	-0.000768965	-0.01008
0.354	-3.79524e-05	-0.00159	-0.000355096	-0.01034
0.355	0.000351112	-0.00169	2.07726e-05	-0.01068
0.356	0.000733177	-0.00182	0.000368641	-0.01108
0.357	0.000998242	-0.00207	0.00055551	-0.01165
0.358	0.00121	-0.00239	0.000656379	-0.01233
0.359	0.00136	-0.00278	0.000670248	-0.01313
0.36	0.00135	-0.00332	0.000475117	-0.01415
0.361	0.00137	-0.00386	0.000289985	-0.0152
0.362	0.0013	-0.00447	-4.14575e-06	-0.01637
0.363	0.00119	-0.00514	-0.000367277	-0.01764
0.364	0.00107	-0.00582	-0.000752408	-0.01896
0.365	0.000950753	-0.00649	-0.00113	-0.02031
0.366	0.000866606	-0.00714	-0.00148	-0.02166
0.367	0.000939458	-0.00766	-0.00163	-0.02287
0.368	0.00109	-0.0081	-0.00169	-0.02402
0.369	0.00133	-0.00845	-0.00164	-0.02509
0.37	0.00176	-0.00861	-0.00133	-0.02597
0.371	0.0022	-0.00875	-0.001	-0.02685
0.372	0.00274	-0.00877	-0.000527458	-0.02762
0.373	0.00334	-0.00871	4.34112e-05	-0.02833
0.374	0.00386	-0.00866	0.00056428	-0.02911
0.375	0.00432	-0.0086	0.00106	-0.02993
0.376	0.00474	-0.00853	0.00155	-0.03078
0.377	0.00499	-0.00851	0.00192	-0.03177
0.378	0.00516	-0.0085	0.00224	-0.03281
0.379	0.00523	-0.00851	0.00251	-0.03392
0.38	0.00509	-0.00861	0.00259	-0.03521
0.381	0.00491	-0.00867	0.00269	-0.0365
0.382	0.00459	-0.00878	0.0027	-0.03788
0.383	0.00418	-0.00888	0.00266	-0.03931
0.384	0.00371	-0.00895	0.00264	-0.04073
0.385	0.00322	-0.00897	0.00265	-0.04211
0.386	0.00273	-0.00891	0.00274	-0.04344
0.387	0.00234	-0.00868	0.00302	-0.04459
0.388	0.00197	-0.00836	0.00339	-0.04565
0.389	0.00166	-0.00792	0.0039	-0.04659
0.39	0.00151	-0.00728	0.00467	-0.04728
0.391	0.00134	-0.00659	0.00548	-0.04794
0.392	0.00122	-0.00578	0.00643	-0.04846
0.393	0.00112	-0.00489	0.00745	-0.04892
0.394	0.000897472	-0.00403	0.0084	-0.04943
0.395	0.000594325	-0.00318	0.00932	-0.04996
0.396	0.000223177	-0.00232	0.01023	-0.0505
0.397	-0.000317971	-0.00155	0.011	-0.05116
0.398	-0.000973118	-0.00081616	0.0117	-0.05188
0.399	-0.00175	-0.000126899	0.01231	-0.05267
0.4	-0.00277	0.000427362	0.01271	-0.05365
0.401	-0.00385	0.000986623	0.0131	-0.05463
0.402	-0.00507	0.00149	0.01339	-0.05569
0.403	-0.0064	0.00195	0.01363	-0.05681
0.404	-0.00779	0.00243	0.01386	-0.05792
0.405	-0.00923	0.00292	0.01409	-0.05903
0.406	-0.01071	0.00343	0.01436	-0.0601
0.407	-0.01212	0.00407	0.01478	-0.06102
0.408	-0.01352	0.00477	0.01529	-0.06186
0.409	-0.01489	0.00556	0.01592	-0.06259
0.41	-0.01612	0.00653	0.01679	-0.06309
0.411	-0.01741	0.00752	0.01768	-0.06356
0.412	-0.01866	0.00861	0.01868	-0.06393
0.413	-0.01993	0.00975	0.01975	-0.06423
0.414	-0.02134	0.01084	0.02073	-0.06458
0.415	-0.02283	0.01192	0.0217	-0.06496
0.416	-0.02441	0.013	0.02264	-0.06533
0.417	-0.02617	0.014	0.02343	-0.06583
0.418	-0.02807	0.01495	0.02415	-0.06639
0.419	-0.0301	0.01585	0.02477	-0.067
0.42	-0.03239	0.0166	0.02518	-0.06781
0.421	-0.03473	0.01735	0.02558	-0.06859
0.422	-0.03722	0.01804	0.02588	-0.06945
0.423	-0.03981	0.0187	0.02611	-0.07035
0.424	-0.04247	0.01935	0.02633	-0.07123
0.425	-0.04518	0.02001	0.02655	-0.07208
0.426	-0.04792	0.02069	0.02679	-0.07288
0.427	-0.05055	0.02149	0.0272	-0.07351
0.428	-0.05314	0.02236	0.02771	-0.07401
0.429	-0.05569	0.02332	0.02832	-0.07438
0.43	-0.05807	0.02444	0.02918	-0.0745
0.431	-0.06048	0.02556	0.03003	-0.0746
0.432	-0.06284	0.02675	0.03099	-0.07457
0.433	-0.06521	0.02797	0.03199	-0.07448
0.434	-0.06768	0.02913	0.0329	-0.07443
0.435	-0.07022	0.03027	0.03377	-0.07438
0.436	-0.07282	0.03138	0.03461	-0.07434
0.437	-0.07559	0.03238	0.03528	-0.07441
0.438	-0.07848	0.03331	0.03585	-0.07454
0.439	-0.08149	0.03416	0.0363	-0.07475
0.44	-0.08471	0.03486	0.03653	-0.07513
0.441	-0.08796	0.03555	0.03676	-0.07548
0.442	-0.09132	0.03616	0.03687	-0.0759
0.443	-0.09477	0.03672	0.0369	-0.07637
0.444	-0.09826	0.03726	0.0369	-0.07683
0.445	-0.10177	0.03779	0.03689	-0.07728
0.446	-0.10527	0.03833	0.03689	-0.07769
0.447	-0.10863	0.03898	0.03706	-0.07792
0.448	-0.11194	0.03968	0.03731	-0.07806
0.449	-0.11518	0.04044	0.03764	-0.0781
0.45	-0.11823	0.04135	0.03819	-0.07791
0.451	-0.12128	0.04225	0.03874	-0.07771
0.452	-0.12424	0.04321	0.03939	-0.0774
0.453	-0.12714	0.0442	0.04009	-0.07703
0.454	-0.13009	0.04514	0.04071	-0.0767
0.455	-0.13305	0.04605	0.04129	-0.0764
0.456	-0.13602	0.04692	0.04183	-0.07612
0.457	-0.13911	0.04767	0.04221	-0.07598
0.458	-0.14226	0.04834	0.04248	-0.07591
0.459	-0.14544	0.04895	0.04267	-0.07591
0.46	-0.14876	0.04941	0.04265	-0.07608
0.461	-0.15206	0.04984	0.04261	-0.07624
0.462	-0.15544	0.05018	0.04244	-0.07652
0.463	-0.15883	0.05045	0.04219	-0.07685
0.464	-0.16222	0.05069	0.0419	-0.0772
0.465	-0.16559	0.05091	0.04159	-0.07756
0.466	-0.16888	0.05114	0.0413	-0.07787
0.467	-0.172	0.05147	0.04118	-0.07803
0.468	-0.17501	0.05185	0.04112	-0.07811
0.469	-0.1779	0.05228	0.04115	-0.07809
0.47	-0.18055	0.05287	0.04141	-0.07785
0.471	-0.18315	0.05344	0.04166	-0.0776
0.472	-0.18562	0.0541	0.04203	-0.07724
0.473	-0.18799	0.05479	0.04245	-0.07681
0.474	-0.19038	0.05543	0.04278	-0.07644
0.475	-0.19277	0.05603	0.04307	-0.0761
0.476	-0.19515	0.05659	0.04331	-0.07579
0.477	-0.19762	0.05704	0.04338	-0.07561
0.478	-0.20011	0.05743	0.04338	-0.0755
0.479	-0.20262	0.05777	0.04328	-0.07545
0.48	-0.20527	0.05795	0.04296	-0.07561
0.481	-0.20789	0.05811	0.04261	-0.07577
0.482	-0.21057	0.05818	0.04213	-0.07605
0.483	-0.21325	0.0582	0.04159	-0.07637
0.484	-0.2159	0.05821	0.04101	-0.07671
0.485	-0.21849	0.05823	0.04045	-0.07702
0.486	-0.22099	0.05827	0.03994	-0.07729
0.487	-0.22329	0.05843	0.03959	-0.07739
0.488	-0.22547	0.05864	0.03932	-0.07741
0.489	-0.22751	0.05892	0.03916	-0.07733
0.49	-0.22928	0.05937	0.03925	-0.07702
0.491	-0.23099	0.05983	0.03935	-0.07669
0.492	-0.23253	0.06037	0.03958	-0.07624
0.493	-0.23398	0.06095	0.03987	-0.07574
0.494	-0.23543	0.06146	0.04008	-0.0753
0.495	-0.23687	0.06195	0.04025	-0.0749
0.496	-0.23827	0.06241	0.04039	-0.07452
0.497	-0.23975	0.06277	0.04039	-0.07428
0.498	-0.24124	0.06307	0.04032	-0.0741
0.499	-0.24276	0.06329	0.04015	-0.074
0.5	-0.24442	0.06335	0.03976	-0.07411
0.501	-0.24604	0.0634	0.03937	-0.07422
0.502	-0.24769	0.06337	0.03889	-0.07442
0.503	-0.24935	0.0633	0.03836	-0.07466
0.504	-0.25098	0.06322	0.03782	-0.07492
0.505	-0.25254	0.06314	0.0373	-0.07515
0.506	-0.25405	0.06307	0.03682	-0.07536
0.507	-0.25538	0.06312	0.03651	-0.07542
0.508	-0.25659	0.06322	0.0363	-0.07539
0.509	-0.25766	0.06339	0.03621	-0.07526
0.51	-0.25849	0.06374	0.03638	-0.07489
0.511	-0.25928	0.06409	0.03657	-0.07452
0.512	-0.25994	0.06452	0.03688	-0.07405
0.513	-0.26054	0.06496	0.03724	-0.07355
0.514	-0.26117	0.06535	0.03753	-0.07311
0.515	-0.2618	0.06572	0.03781	-0.07269
0.516	-0.26243	0.06607	0.03808	-0.0723
0.517	-0.26315	0.06631	0.03821	-0.07205
0.518	-0.26392	0.06649	0.03826	-0.07187
0.519	-0.26475	0.06661	0.03823	-0.07177
0.52	-0.26572	0.06658	0.038	-0.07187
0.521	-0.26666	0.06656	0.03779	-0.07195
0.522	-0.26766	0.06647	0.03749	-0.07213
0.523	-0.26868	0.06633	0.03715	-0.07236
0.524	-0.26968	0.06619	0.03681	-0.0726
0.525	-0.27065	0.06605	0.03648	-0.07283
0.526	-0.27158	0.06593	0.03619	-0.07303
0.527	-0.27232	0.06592	0.03609	-0.07307
0.528	-0.27296	0.06599	0.03609	-0.07302
0.529	-0.27349	0.06613	0.03622	-0.07287
0.53	-0.27378	0.06643	0.03659	-0.0725
0.531	-0.27404	0.06673	0.03697	-0.07213
0.532	-0.27419	0.06711	0.03747	-0.07166
0.533	-0.27427	0.06752	0.03803	-0.07114
0.534	-0.27437	0.06788	0.03853	-0.07067
0.535	-0.27447	0.06823	0.039	-0.07023
0.536	-0.27457	0.06855	0.03945	-0.06982
0.537	-0.27477	0.06876	0.03974	-0.06954
0.538	-0.27501	0.0689	0.03995	-0.06935
0.539	-0.27531	0.06898	0.04006	-0.06924
0.54	-0.27576	0.06891	0.03997	-0.06932
0.541	-0.2762	0.06882	0.03985	-0.06941
0.542	-0.27671	0.06865	0.03962	-0.06961
0.543	-0.27726	0.06843	0.03933	-0.06987
0.544	-0.2778	0.06819	0.039	-0.07015
0.545	-0.27834	0.06794	0.03865	-0.07044
0.546	-0.27883	0.06771	0.03834	-0.07069
0.547	-0.27915	0.06759	0.03819	-0.07079
0.548	-0.27938	0.06754	0.03813	-0.0708
0.549	-0.27951	0.06757	0.03818	-0.07071
0.55	-0.27942	0.06775	0.03844	-0.07041
0.551	-0.27932	0.06794	0.03871	-0.07011
0.552	-0.27911	0.0682	0.03909	-0.06969
0.553	-0.27883	0.06851	0.03953	-0.06922
0.554	-0.27862	0.06877	0.03989	-0.06881
0.555	-0.27842	0.069	0.0402	-0.06844
0.556	-0.27826	0.0692	0.04046	-0.0681
0.557	-0.27823	0.06929	0.04056	-0.0679
0.558	-0.27826	0.06932	0.04057	-0.06778
0.559	-0.27837	0.0693	0.04049	-0.06773
0.56	-0.27864	0.06913	0.0402	-0.06786
0.561	-0.27893	0.06896	0.03989	-0.068
0.562	-0.27931	0.06872	0.03947	-0.06824
0.563	-0.27974	0.06843	0.03898	-0.06853
0.564	-0.28019	0.06813	0.03846	-0.06883
0.565	-0.28064	0.06784	0.03795	-0.06912
0.566	-0.28104	0.06759	0.03749	-0.06936
0.567	-0.2813	0.06746	0.0372	-0.06944
0.568	-0.2815	0.06738	0.03699	-0.06944
0.569	-0.28161	0.06738	0.03688	-0.06934
0.57	-0.28153	0.06753	0.037	-0.06903
0.571	-0.28145	0.0677	0.03713	-0.06871
0.572	-0.28126	0.06794	0.03738	-0.06828
0.573	-0.28104	0.06823	0.03768	-0.06779
0.574	-0.2809	0.06845	0.03788	-0.06739
0.575	-0.28078	0.06866	0.03805	-0.06701
0.576	-0.2807	0.06884	0.03818	-0.06667
0.577	-0.28075	0.06892	0.03816	-0.06645
0.578	-0.28087	0.06895	0.03807	-0.06631
0.579	-0.28105	0.06892	0.03789	-0.06625
0.58	-0.28142	0.06874	0.03749	-0.06638
0.581	-0.28181	0.06855	0.03708	-0.06653
0.582	-0.28228	0.06828	0.03655	-0.06678
0.583	-0.2828	0.06798	0.03596	-0.06708
0.584	-0.28333	0.06767	0.03536	-0.06738
0.585	-0.28384	0.06737	0.03478	-0.06768
0.586	-0.28431	0.06709	0.03423	-0.06794
0.587	-0.28464	0.06693	0.03384	-0.06806
0.588	-0.28488	0.06683	0.03354	-0.0681
0.589	-0.28502	0.0668	0.03335	-0.06803
0.59	-0.28494	0.06694	0.03341	-0.06774
0.591	-0.28484	0.0671	0.03348	-0.06743
0.592	-0.28462	0.06734	0.03367	-0.06702
0.593	-0.28436	0.0676	0.0339	-0.06658
0.594	-0.28415	0.06781	0.03406	-0.06621
0.595	-0.28394	0.068	0.03421	-0.06585
0.596	-0.28373	0.06818	0.03433	-0.06552
0.597	-0.28362	0.06827	0.03432	-0.06532
0.598	-0.28357	0.06829	0.03423	-0.0652
0.599	-0.28357	0.06825	0.03405	-0.06516
0.6	-0.28374	0.06807	0.03366	-0.06531
0.601	-0.28389	0.06787	0.03327	-0.06547
0.602	-0.28411	0.06761	0.03279	-0.06573
0.603	-0.28434	0.06732	0.03227	-0.06602
0.604	-0.28456	0.06702	0.03176	-0.06631
0.605	-0.28477	0.06672	0.03126	-0.06659
0.606	-0.28492	0.06645	0.0308	-0.06685
0.607	-0.28491	0.06629	0.03051	-0.06695
0.608	-0.28479	0.06621	0.03036	-0.06694
0.609	-0.28456	0.06621	0.03033	-0.06683
0.61	-0.2841	0.06638	0.03054	-0.06649
0.611	-0.28362	0.06655	0.03078	-0.06615
0.612	-0.28303	0.06681	0.03114	-0.0657
0.613	-0.28238	0.0671	0.03156	-0.06521
0.614	-0.28177	0.06735	0.03193	-0.06478
0.615	-0.28117	0.06758	0.03229	-0.06436
0.616	-0.28058	0.06779	0.03262	-0.06397
0.617	-0.28011	0.0679	0.0328	-0.06372
0.618	-0.27969	0.06795	0.03291	-0.06355
0.619	-0.27934	0.06793	0.03293	-0.06346
0.62	-0.27915	0.06778	0.03276	-0.06355
0.621	-0.27895	0.06762	0.0326	-0.06363
0.622	-0.27881	0.0674	0.03235	-0.0638
0.623	-0.2787	0.06715	0.03205	-0.06402
0.624	-0.27859	0.06688	0.03174	-0.06425
0.625	-0.27848	0.06661	0.03143	-0.06448
0.626	-0.27831	0.06638	0.03118	-0.06466
0.627	-0.27797	0.06627	0.03112	-0.06468
0.628	-0.27753	0.06623	0.03115	-0.0646
0.629	-0.27699	0.06625	0.03129	-0.06443
0.63	-0.27624	0.06643	0.03166	-0.06406
0.631	-0.27546	0.06662	0.03205	-0.06367
0.632	-0.27456	0.06688	0.03255	-0.06317
0.633	-0.27359	0.06716	0.03311	-0.06262
0.634	-0.27266	0.0674	0.03359	-0.06213
0.635	-0.27173	0.0676	0.03404	-0.06167
0.636	-0.27081	0.06775	0.03443	-0.06125
0.637	-0.26999	0.06777	0.03465	-0.06098
0.638	-0.26921	0.06771	0.03478	-0.06078
0.639	-0.26847	0.06756	0.03481	-0.06067
0.64	-0.26787	0.06724	0.03463	-0.06074
0.641	-0.26725	0.06687	0.03441	-0.06082
0.642	-0.26668	0.06638	0.03405	-0.06102
0.643	-0.26614	0.06579	0.0336	-0.06128
0.644	-0.26558	0.06514	0.03309	-0.06158
0.645	-0.26497	0.06443	0.03256	-0.06188
0.646	-0.26428	0.06369	0.03204	-0.06214
0.647	-0.26339	0.06301	0.03164	-0.06226
0.648	-0.2624	0.06232	0.03129	-0.06232
0.649	-0.26127	0.06162	0.03099	-0.06229
0.65	-0.25989	0.06102	0.03088	-0.06207
0.651	-0.25844	0.06035	0.03074	-0.06184
0.652	-0.25684	0.05967	0.03067	-0.06151
0.653	-0.25516	0.05895	0.03058	-0.06116
0.654	-0.25348	0.05807	0.03036	-0.06091
0.655	-0.25178	0.05709	0.03004	-0.06071
0.656	-0.25007	0.05598	0.02963	-0.06056
0.657	-0.24842	0.05468	0.029	-0.06057
0.658	-0.24678	0.05323	0.02822	-0.06068
0.659	-0.24515	0.05164	0.0273	-0.06088
0.66	-0.24363	0.04982	0.02611	-0.0613
0.661	-0.24207	0.04789	0.02483	-0.06176
0.662	-0.24054	0.0458	0.02337	-0.06235
0.663	-0.23899	0.04359	0.02179	-0.063
0.664	-0.23739	0.04129	0.02014	-0.06368
0.665	-0.2357	0.03892	0.01845	-0.06438
0.666	-0.23391	0.03652	0.01674	-0.06505
0.667	-0.23192	0.03416	0.01514	-0.06559
0.668	-0.22978	0.03179	0.01358	-0.06607
0.669	-0.22748	0.02943	0.01208	-0.06647
0.67	-0.22491	0.02718	0.01076	-0.06668
0.671	-0.22226	0.02489	0.00941	-0.06687
0.672	-0.21945	0.02262	0.00813	-0.06699
0.673	-0.21655	0.02033	0.00683	-0.06708
0.674	-0.21365	0.01794	0.00543	-0.06726
0.675	-0.21071	0.0155	0.00396	-0.06747
0.676	-0.20775	0.013	0.00242	-0.06772
0.677	-0.20485	0.01038	0.00071753	-0.0681
0.678	-0.20197	0.00769	-0.00109	-0.06856
0.679	-0.19913	0.00491	-0.00301	-0.06909
0.68	-0.19642	0.00198	-0.00516	-0.06982
0.681	-0.1937	-0.00097425	-0.00733	-0.07056
0.682	-0.19103	-0.00399	-0.00961	-0.07138
0.683	-0.18837	-0.00702	-0.01192	-0.07222
0.684	-0.18571	-0.01006	-0.01425	-0.07306
0.685	-0.18303	-0.01307	-0.01656	-0.07388
0.686	-0.18032	-0.01604	-0.01882	-0.07465
0.687	-0.17747	-0.01886	-0.02089	-0.07524
0.688	-0.17454	-0.02159	-0.02285	-0.07572
0.689	-0.17153	-0.02421	-0.02466	-0.07607
0.69	-0.16835	-0.02663	-0.02622	-0.07619
0.691	-0.16518	-0.029	-0.02771	-0.07626
0.692	-0.16196	-0.03127	-0.02908	-0.07621
0.693	-0.15875	-0.03347	-0.03037	-0.07611
0.694	-0.15565	-0.03567	-0.0317	-0.07605
0.695	-0.15261	-0.03785	-0.03301	-0.07598
0.696	-0.14967	-0.04002	-0.03432	-0.07592
0.697	-0.14691	-0.04225	-0.03575	-0.07597
0.698	-0.14429	-0.04451	-0.03723	-0.07608
0.699	-0.14182	-0.0468	-0.03878	-0.07626
0.7	-0.1396	-0.04919	-0.04048	-0.0766
0.701	-0.13745	-0.05156	-0.04215	-0.07693
0.702	-0.13546	-0.05396	-0.04389	-0.07732
0.703	-0.13359	-0.05637	-0.04565	-0.07774
0.704	-0.13182	-0.05877	-0.04739	-0.07815
0.705	-0.13014	-0.06114	-0.04911	-0.07855
0.706	-0.12849	-0.06345	-0.05073	-0.07887
0.707	-0.12677	-0.0656	-0.05215	-0.07902
0.708	-0.12504	-0.06766	-0.05343	-0.07905
0.709	-0.1233	-0.06962	-0.05458	-0.07896
0.71	-0.12145	-0.07139	-0.05546	-0.07865
0.711	-0.11965	-0.07311	-0.05629	-0.07829
0.712	-0.11784	-0.07472	-0.05698	-0.07782
0.713	-0.11606	-0.07627	-0.05759	-0.07728
0.714	-0.11441	-0.07782	-0.05823	-0.07678
0.715	-0.11286	-0.07935	-0.05885	-0.07627
0.716	-0.11143	-0.08087	-0.05949	-0.07578
0.717	-0.11019	-0.08244	-0.06024	-0.07542
0.718	-0.1091	-0.08401	-0.06103	-0.0751
0.719	-0.10814	-0.08558	-0.06187	-0.07483
0.72	-0.10742	-0.08721	-0.06284	-0.07471
0.721	-0.10677	-0.0888	-0.0638	-0.07458
0.722	-0.10629	-0.09039	-0.06482	-0.07454
0.723	-0.10591	-0.09195	-0.06586	-0.07452
0.724	-0.10561	-0.09345	-0.06686	-0.07449
0.725	-0.10536	-0.09487	-0.06782	-0.07444
0.726	-0.1051	-0.09616	-0.06867	-0.07431
0.727	-0.10475	-0.09726	-0.06931	-0.074
0.728	-0.10437	-0.09822	-0.06981	-0.0736
0.729	-0.10393	-0.09902	-0.07015	-0.07307
0.73	-0.10334	-0.09958	-0.07023	-0.07233
0.731	-0.10274	-0.10004	-0.07023	-0.07154
0.732	-0.10207	-0.10034	-0.07008	-0.07064
0.733	-0.10138	-0.10053	-0.06984	-0.06967
0.734	-0.10075	-0.10068	-0.06962	-0.06876
0.735	-0.10014	-0.10077	-0.06941	-0.06786
0.736	-0.09957	-0.10082	-0.0692	-0.06699
0.737	-0.0991	-0.10089	-0.0691	-0.06624
0.738	-0.09868	-0.10093	-0.06903	-0.06554
0.739	-0.0983	-0.10096	-0.06902	-0.06491
0.74	-0.09807	-0.10106	-0.06917	-0.06445
0.741	-0.09783	-0.10112	-0.06933	-0.06401
0.742	-0.09764	-0.10118	-0.06956	-0.06365
0.743	-0.09744	-0.10121	-0.0698	-0.06333
0.744	-0.09721	-0.10118	-0.07003	-0.063
0.745	-0.09692	-0.10108	-0.07023	-0.06265
0.746	-0.09652	-0.10088	-0.07033	-0.06222
0.747	-0.09594	-0.10051	-0.07025	-0.06164
0.748	-0.09523	-0.10002	-0.07005	-0.06097
0.749	-0.09437	-0.09941	-0.06971	-0.06018
0.75	-0.09327	-0.09859	-0.06914	-0.05919
0.751	-0.0921	-0.09771	-0.06851	-0.05816
0.752	-0.0908	-0.0967	-0.06775	-0.05702
0.753	-0.08943	-0.09564	-0.06695	-0.05585
0.754	-0.0881	-0.0946	-0.06622	-0.05475
0.755	-0.08677	-0.09355	-0.0655	-0.05368
0.756	-0.08546	-0.0925	-0.06482	-0.05265
0.757	-0.08426	-0.09152	-0.06426	-0.05175
0.758	-0.08312	-0.09059	-0.06379	-0.05094
0.759	-0.08205	-0.08972	-0.06342	-0.05023
0.76	-0.08116	-0.08897	-0.06325	-0.04971
0.761	-0.0803	-0.08824	-0.06312	-0.04923
0.762	-0.07952	-0.08757	-0.06307	-0.04885
0.763	-0.07879	-0.08693	-0.06307	-0.04852
0.764	-0.07809	-0.0863	-0.0631	-0.04821
0.765	-0.0774	-0.08568	-0.06312	-0.04793
0.766	-0.07669	-0.08503	-0.0631	-0.0476
0.767	-0.07587	-0.08428	-0.06293	-0.04715
0.768	-0.07499	-0.08348	-0.06267	-0.04664
0.769	-0.07402	-0.0826	-0.0623	-0.04602
0.77	-0.07289	-0.08159	-0.06171	-0.04522
0.771	-0.07175	-0.08058	-0.0611	-0.04442
0.772	-0.07056	-0.07951	-0.0604	-0.04354
0.773	-0.06936	-0.07845	-0.05969	-0.04265
0.774	-0.06824	-0.07744	-0.05905	-0.04185
0.775	-0.06715	-0.07647	-0.05843	-0.04107
0.776	-0.06611	-0.07555	-0.05786	-0.04034
0.777	-0.06521	-0.07474	-0.05745	-0.03977
0.778	-0.06441	-0.07402	-0.05714	-0.0393
0.779	-0.06369	-0.07337	-0.05693	-0.03892
0.78	-0.06315	-0.07288	-0.05691	-0.03873
0.781	-0.06263	-0.07241	-0.05691	-0.03856
0.782	-0.0622	-0.07202	-0.05701	-0.03849
0.783	-0.06181	-0.07168	-0.05716	-0.03847
0.784	-0.06146	-0.07137	-0.05733	-0.03847
0.785	-0.0611	-0.07107	-0.05749	-0.03848
0.786	-0.06069	-0.07074	-0.0576	-0.03844
0.787	-0.06014	-0.07031	-0.05755	-0.03825
0.788	-0.05951	-0.06982	-0.05738	-0.03797
0.789	-0.05877	-0.06925	-0.05707	-0.03758
0.79	-0.05786	-0.06855	-0.05656	-0.03701
0.791	-0.05692	-0.06784	-0.05602	-0.03641
0.792	-0.0559	-0.06707	-0.05536	-0.03572
0.793	-0.05486	-0.06629	-0.05468	-0.035
0.794	-0.05386	-0.06556	-0.05405	-0.03435
0.795	-0.05289	-0.06484	-0.05343	-0.03371
0.796	-0.05197	-0.06417	-0.05287	-0.03312
0.797	-0.05117	-0.06362	-0.05245	-0.03268
0.798	-0.05045	-0.06313	-0.05212	-0.03231
0.799	-0.04981	-0.06271	-0.05187	-0.03203
0.8	-0.04932	-0.06242	-0.0518	-0.03192
0.801	-0.04886	-0.06215	-0.05175	-0.03184
0.802	-0.04849	-0.06197	-0.05181	-0.03185
0.803	-0.04816	-0.06182	-0.05191	-0.03191
0.804	-0.04786	-0.06169	-0.05203	-0.03198
0.805	-0.04754	-0.06155	-0.05214	-0.03206
0.806	-0.04718	-0.06138	-0.05218	-0.03207
0.807	-0.04668	-0.0611	-0.05206	-0.03194
0.808	-0.04609	-0.06075	-0.05184	-0.03173
0.809	-0.04541	-0.06032	-0.0515	-0.03141
0.81	-0.04458	-0.05976	-0.05097	-0.03091
0.811	-0.04371	-0.05918	-0.05039	-0.03038
0.812	-0.04275	-0.05852	-0.04971	-0.02976
0.813	-0.04176	-0.05783	-0.04898	-0.02909
0.814	-0.04082	-0.05718	-0.04831	-0.02848
0.815	-0.03991	-0.05657	-0.04769	-0.0279
0.816	-0.03906	-0.056	-0.04712	-0.02738
0.817	-0.03834	-0.05553	-0.0467	-0.027
0.818	-0.03769	-0.05512	-0.04636	-0.02669
0.819	-0.03712	-0.05478	-0.04612	-0.02646
0.82	-0.03671	-0.05457	-0.04606	-0.0264
0.821	-0.03633	-0.05438	-0.04603	-0.02637
0.822	-0.03604	-0.05428	-0.04612	-0.02644
0.823	-0.0358	-0.05421	-0.04626	-0.02655
0.824	-0.03558	-0.05415	-0.04641	-0.02668
0.825	-0.03535	-0.05409	-0.04655	-0.02679
0.826	-0.03506	-0.05398	-0.04663	-0.02683
0.827	-0.03465	-0.05377	-0.04655	-0.02673
0.828	-0.03416	-0.05349	-0.04638	-0.02654
0.829	-0.03357	-0.05313	-0.04609	-0.02624
0.83	-0.03281	-0.05264	-0.0456	-0.02576
0.831	-0.03202	-0.05211	-0.04507	-0.02522
0.832	-0.03114	-0.05151	-0.04443	-0.02459
0.833	-0.03024	-0.0509	-0.04377	-0.02394
0.834	-0.02942	-0.05034	-0.0432	-0.02336
0.835	-0.02863	-0.04981	-0.04267	-0.02281
0.836	-0.02788	-0.04931	-0.04217	-0.0223
0.837	-0.02726	-0.0489	-0.04182	-0.0219
0.838	-0.02671	-0.04855	-0.04155	-0.02159
0.839	-0.02624	-0.04827	-0.04138	-0.02136
0.84	-0.02594	-0.04811	-0.04139	-0.02129
0.841	-0.02568	-0.04799	-0.04146	-0.02127
0.842	-0.02552	-0.04793	-0.04162	-0.02133
0.843	-0.02539	-0.0479	-0.04184	-0.02144
0.844	-0.02529	-0.04788	-0.04208	-0.02155
0.845	-0.02518	-0.04786	-0.0423	-0.02165
0.846	-0.02503	-0.04779	-0.04247	-0.02169
0.847	-0.02475	-0.04762	-0.04249	-0.0216
0.848	-0.0244	-0.04738	-0.04241	-0.02141
0.849	-0.02395	-0.04706	-0.04222	-0.02112
0.85	-0.02334	-0.04661	-0.04183	-0.02063
0.851	-0.0227	-0.04612	-0.0414	-0.02011
0.852	-0.02199	-0.04556	-0.04087	-0.0195
0.853	-0.02126	-0.04499	-0.04031	-0.01886
0.854	-0.02059	-0.04447	-0.03983	-0.01828
0.855	-0.01995	-0.04396	-0.03936	-0.01773
0.856	-0.01936	-0.04349	-0.03895	-0.01722
0.857	-0.0189	-0.04313	-0.03869	-0.01685
0.858	-0.01851	-0.04283	-0.03852	-0.01656
0.859	-0.01823	-0.0426	-0.03846	-0.01637
0.86	-0.0181	-0.0425	-0.03858	-0.01634
0.861	-0.01802	-0.04244	-0.03875	-0.01636
0.862	-0.01803	-0.04244	-0.03901	-0.01646
0.863	-0.01807	-0.04247	-0.03931	-0.0166
0.864	-0.01812	-0.04251	-0.03962	-0.01675
0.865	-0.01818	-0.04256	-0.03992	-0.0169
0.866	-0.0182	-0.04256	-0.04017	-0.01699
0.867	-0.01809	-0.04246	-0.04026	-0.01695
0.868	-0.01789	-0.04229	-0.04025	-0.01682
0.869	-0.01759	-0.04203	-0.04011	-0.01657
0.87	-0.01712	-0.04163	-0.03976	-0.01614
0.871	-0.01662	-0.0412	-0.03936	-0.01567
0.872	-0.01603	-0.0407	-0.03886	-0.01512
0.873	-0.01543	-0.04018	-0.03834	-0.01455
0.874	-0.01489	-0.03972	-0.03788	-0.01405
0.875	-0.01437	-0.03927	-0.03745	-0.01357
0.876	-0.01391	-0.03886	-0.03707	-0.01314
0.877	-0.01356	-0.03854	-0.03681	-0.01284
0.878	-0.0133	-0.03829	-0.03665	-0.01263
0.879	-0.01313	-0.03812	-0.03659	-0.01252
0.88	-0.01311	-0.03807	-0.0367	-0.01257
0.881	-0.01312	-0.03804	-0.03684	-0.01265
0.882	-0.01321	-0.03807	-0.03706	-0.01281
0.883	-0.01333	-0.03813	-0.03732	-0.01301
0.884	-0.01348	-0.03821	-0.03759	-0.01324
0.885	-0.01363	-0.03829	-0.03786	-0.01346
0.886	-0.01371	-0.03832	-0.03805	-0.01362
0.887	-0.01366	-0.03824	-0.03807	-0.01364
0.888	-0.01352	-0.03809	-0.03798	-0.01355
0.889	-0.01328	-0.03785	-0.03776	-0.01335
0.89	-0.01288	-0.03749	-0.03735	-0.01299
0.891	-0.01244	-0.0371	-0.03688	-0.01258
0.892	-0.01192	-0.03663	-0.03629	-0.01207
0.893	-0.01136	-0.03614	-0.03567	-0.01153
0.894	-0.01086	-0.03569	-0.03509	-0.01104
0.895	-0.01038	-0.03526	-0.03453	-0.01057
0.896	-0.00994	-0.03486	-0.03402	-0.01015
0.897	-0.00962	-0.03456	-0.03364	-0.00986
0.898	-0.00938	-0.03433	-0.03335	-0.00964
0.899	-0.00922	-0.03416	-0.03314	-0.00952
0.9	-0.00919	-0.0341	-0.03308	-0.00953
0.901	-0.00919	-0.03407	-0.03306	-0.00958
0.902	-0.00927	-0.0341	-0.03313	-0.00972
0.903	-0.0094	-0.03418	-0.03325	-0.0099
0.904	-0.00956	-0.03427	-0.03339	-0.01011
0.905	-0.00969	-0.03434	-0.03351	-0.0103
0.906	-0.00976	-0.03437	-0.03354	-0.01041
0.907	-0.00969	-0.03428	-0.03342	-0.01038
0.908	-0.00954	-0.03413	-0.03318	-0.01026
0.909	-0.00929	-0.03389	-0.03282	-0.01002
0.91	-0.00887	-0.03352	-0.03226	-0.00961
0.911	-0.00839	-0.0331	-0.03163	-0.00914
0.912	-0.00784	-0.03261	-0.0309	-0.00858
0.913	-0.00726	-0.0321	-0.03014	-0.008
0.914	-0.00673	-0.03164	-0.02945	-0.00748
0.915	-0.00624	-0.03121	-0.02879	-0.007
0.916	-0.0058	-0.03081	-0.0282	-0.00657
0.917	-0.00546	-0.03051	-0.02773	-0.00626
0.918	-0.0052	-0.03026	-0.02735	-0.00603
0.919	-0.00502	-0.03008	-0.02706	-0.00589
0.92	-0.00497	-0.03002	-0.02693	-0.00589
0.921	-0.00497	-0.02998	-0.02686	-0.00594
0.922	-0.00505	-0.03001	-0.02688	-0.00608
0.923	-0.00517	-0.03007	-0.02695	-0.00627
0.924	-0.00529	-0.03014	-0.02703	-0.00645
0.925	-0.00538	-0.03018	-0.02708	-0.00661
0.926	-0.00542	-0.03018	-0.02705	-0.00671
0.927	-0.00532	-0.03007	-0.02687	-0.00666
0.928	-0.00514	-0.02989	-0.0266	-0.00652
0.929	-0.00485	-0.02961	-0.02619	-0.00626
0.93	-0.00439	-0.02921	-0.0256	-0.00582
0.931	-0.00388	-0.02875	-0.02495	-0.00532
0.932	-0.00329	-0.02823	-0.02421	-0.00474
0.933	-0.00268	-0.02769	-0.02344	-0.00413
0.934	-0.00213	-0.0272	-0.02275	-0.00359
0.935	-0.00161	-0.02673	-0.02209	-0.00307
0.936	-0.00113	-0.0263	-0.02149	-0.0026
0.937	-0.000762686	-0.02595	-0.02101	-0.00224
0.938	-0.000471833	-0.02566	-0.02063	-0.00197
0.939	-0.000276981	-0.02545	-0.02037	-0.00179
0.94	-0.000233128	-0.02536	-0.02028	-0.00177
0.941	-0.000240276	-0.0253	-0.02025	-0.00181
0.942	-0.000321424	-0.02532	-0.02032	-0.00192
0.943	-0.000438571	-0.02536	-0.02044	-0.00206
0.944	-0.000574719	-0.02541	-0.02058	-0.00222
0.945	-0.000707867	-0.02546	-0.02072	-0.00238
0.946	-0.000792014	-0.02547	-0.02081	-0.00247
0.947	-0.000762162	-0.02538	-0.02076	-0.00244
0.948	-0.000647309	-0.02522	-0.02062	-0.00232
0.949	-0.000423457	-0.02498	-0.02035	-0.00209
0.95	-5.16046e-05	-0.02461	-0.0199	-0.00169
0.951	0.000363248	-0.02421	-0.01941	-0.00125
0.952	0.0008371	-0.02375	-0.01886	-0.000746731
0.953	0.00132	-0.0233	-0.01829	-0.00023454
0.954	0.00173	-0.02289	-0.01781	0.00020965
0.955	0.00213	-0.0225	-0.01736	0.000630841
0.956	0.00248	-0.02215	-0.01697	0.001
0.957	0.0027	-0.02191	-0.01673	0.00123
0.958	0.00283	-0.02174	-0.0166	0.00136
0.959	0.00284	-0.02166	-0.01661	0.00138
0.96	0.00271	-0.02169	-0.01679	0.00124
0.961	0.00253	-0.02177	-0.01703	0.00106
0.962	0.00228	-0.0219	-0.01736	0.000788175
0.963	0.00197	-0.02208	-0.01775	0.000467366
0.964	0.00164	-0.02227	-0.01818	0.000120556
0.965	0.00132	-0.02247	-0.0186	-0.000224253
0.966	0.00104	-0.02262	-0.01896	-0.000506062
0.967	0.000887886	-0.02268	-0.01918	-0.000656872
0.968	0.000825738	-0.02266	-0.0193	-0.000703681
0.969	0.000868591	-0.02256	-0.01929	-0.00063449
0.97	0.00105	-0.02234	-0.01913	-0.0004143
0.971	0.00128	-0.02208	-0.01891	-0.000142109
0.972	0.00157	-0.02178	-0.01861	0.000206081
0.973	0.00189	-0.02145	-0.01829	0.000575272
0.974	0.00214	-0.02118	-0.01804	0.000887463
0.975	0.00237	-0.02092	-0.01782	0.00117
0.976	0.00254	-0.02073	-0.01768	0.00139
0.977	0.00258	-0.02063	-0.01768	0.00148
0.978	0.00254	-0.0206	-0.01778	0.00148
0.979	0.00241	-0.02064	-0.01799	0.00139
0.98	0.00216	-0.02079	-0.01836	0.00115
0.981	0.00185	-0.02099	-0.01878	0.000868797
0.982	0.00147	-0.02125	-0.0193	0.000498988
0.983	0.00104	-0.02156	-0.01988	8.01783e-05
0.984	0.000592376	-0.02188	-0.02048	-0.000355631
0.985	0.000161229	-0.02219	-0.02106	-0.00077544
0.986	-0.000201919	-0.02245	-0.02157	-0.00112
0.987	-0.000443067	-0.02261	-0.02193	-0.00133
0.988	-0.000597214	-0.0227	-0.02218	-0.00145
0.989	-0.000643362	-0.0227	-0.02231	-0.00146
0.99	-0.000548509	-0.02258	-0.02227	-0.00132
0.991	-0.000392657	-0.02241	-0.02215	-0.00111
0.992	-0.000154805	-0.02218	-0.02193	-0.000814106
0.993	0.000111048	-0.02193	-0.02168	-0.000486915
0.994	0.0003169	-0.02172	-0.0215	-0.000220725
0.995	0.000496752	-0.02154	-0.02135	1.44657e-05
0.996	0.000617605	-0.0214	-0.02126	0.000188656
0.997	0.000629457	-0.02135	-0.0213	0.000242847
0.998	0.00057331	-0.02135	-0.02141	0.000224038
0.999	0.000428162	-0.02143	-0.02162	0.000110228
1	0.000158014	-0.02161	-0.02198	-0.000138581
1.001	-0.000159133	-0.02183	-0.02238	-0.000438391
1.002	-0.000548281	-0.02211	-0.02287	-0.0008152
1.003	-0.000974429	-0.02241	-0.02339	-0.00123
1.004	-0.0014	-0.02272	-0.02392	-0.00165
1.005	-0.00181	-0.02301	-0.02441	-0.00205
1.006	-0.00214	-0.02323	-0.0248	-0.00237
1.007	-0.00235	-0.02335	-0.02504	-0.00255
1.008	-0.00246	-0.0234	-0.02517	-0.00263
1.009	-0.00245	-0.02335	-0.02515	-0.00259
1.01	-0.0023	-0.02318	-0.02495	-0.00239
1.011	-0.00206	-0.02295	-0.02466	-0.00212
1.012	-0.00175	-0.02265	-0.02426	-0.00176
1.013	-0.00141	-0.02233	-0.02383	-0.00138
1.014	-0.00113	-0.02205	-0.02347	-0.00106
1.015	-0.0008532	-0.02179	-0.02312	-0.000754979
1.016	-0.000624348	-0.02155	-0.02281	-0.000498672
1.017	-0.000485495	-0.02139	-0.02261	-0.000344364
1.018	-0.000413643	-0.02129	-0.02248	-0.000262056
1.019	-0.00043279	-0.02126	-0.02246	-0.000280749
1.02	-0.000572938	-0.02133	-0.02257	-0.000433441
1.021	-0.000758086	-0.02143	-0.02274	-0.000639133
1.022	-0.00101	-0.02159	-0.02299	-0.000915826
1.023	-0.00128	-0.02177	-0.02326	-0.00122
1.024	-0.00156	-0.02195	-0.02354	-0.00153
1.025	-0.00182	-0.02212	-0.02379	-0.00182
1.026	-0.002	-0.02222	-0.02395	-0.00204
1.027	-0.00206	-0.02223	-0.02397	-0.00212
1.028	-0.00202	-0.02216	-0.02387	-0.0021
1.029	-0.00185	-0.02199	-0.02361	-0.00194
1.03	-0.00151	-0.02169	-0.02316	-0.00162
1.031	-0.00111	-0.02134	-0.02264	-0.00123
1.032	-0.00064671	-0.02094	-0.02203	-0.000759749
1.033	-0.000160857	-0.02053	-0.0214	-0.000280441
1.034	0.000272995	-0.02017	-0.02083	0.000139866
1.035	0.000690848	-0.01982	-0.02027	0.000538174
1.036	0.00105	-0.01953	-0.01976	0.000877482
1.037	0.00129	-0.01934	-0.01938	0.00109
1.038	0.00138	-0.01923	-0.0191	0.00121
1.039	0.00138	-0.01921	-0.01894	0.0012
1.04	0.00124	-0.01929	-0.01892	0.00105
1.041	0.00105	-0.01943	-0.01895	0.00084602
1.042	0.000772812	-0.01963	-0.01907	0.000557328
1.043	0.000453358	-0.01987	-0.01921	0.000223635
1.044	0.000106903	-0.02013	-0.01937	-0.000133057
1.045	-0.000240551	-0.02039	-0.0195	-0.000486749
1.046	-0.000533006	-0.0206	-0.01956	-0.000775442
1.047	-0.00072946	-0.02073	-0.01947	-0.000955134
1.048	-0.000848915	-0.02078	-0.01926	-0.00104
1.049	-0.00086837	-0.02074	-0.01891	-0.00101
1.05	-0.000779824	-0.0206	-0.0184	-0.000846211
1.051	-0.000665279	-0.02043	-0.01784	-0.000646903
1.052	-0.000494733	-0.02019	-0.01718	-0.000376596
1.053	-0.000322188	-0.01994	-0.01649	-9.3288e-05
1.054	-0.000220642	-0.01973	-0.01586	0.00012502
1.055	-0.000157097	-0.01954	-0.01526	0.000308327
1.056	-0.000166551	-0.0194	-0.01472	0.000423635
1.057	-0.000294006	-0.01933	-0.01432	0.000412943
1.058	-0.000509461	-0.01933	-0.01402	0.00030825
1.059	-0.000825915	-0.01941	-0.01383	9.55579e-05
1.06	-0.00126	-0.01958	-0.01378	-0.000246134
1.061	-0.00176	-0.01979	-0.01379	-0.000648827
1.062	-0.00231	-0.02004	-0.01389	-0.00112
1.063	-0.0029	-0.02033	-0.01403	-0.00164
1.064	-0.00351	-0.02063	-0.01421	-0.00217
1.065	-0.00409	-0.02091	-0.01437	-0.00269
1.066	-0.00458	-0.02114	-0.01446	-0.00314
1.067	-0.00495	-0.02127	-0.01441	-0.00345
1.068	-0.00519	-0.02131	-0.01425	-0.00365
1.069	-0.00529	-0.02125	-0.01396	-0.00373
1.07	-0.00524	-0.02108	-0.01352	-0.00366
1.071	-0.0051	-0.02084	-0.013	-0.00352
1.072	-0.00484	-0.02053	-0.01239	-0.00327
1.073	-0.00454	-0.02019	-0.01175	-0.00299
1.074	-0.00427	-0.01988	-0.01118	-0.00276
1.075	-0.00401	-0.01959	-0.01065	-0.00256
1.076	-0.00378	-0.01933	-0.01018	-0.00241
1.077	-0.00363	-0.01915	-0.00985	-0.00237
1.078	-0.00354	-0.01901	-0.00961	-0.00239
1.079	-0.00352	-0.01894	-0.00947	-0.00251
1.08	-0.0036	-0.01895	-0.00945	-0.00273
1.081	-0.00371	-0.01898	-0.0095	-0.00299
1.082	-0.00387	-0.01904	-0.00963	-0.00331
1.083	-0.00405	-0.01912	-0.00981	-0.00367
1.084	-0.00424	-0.0192	-0.01	-0.00403
1.085	-0.0044	-0.01924	-0.01016	-0.00436
1.086	-0.00446	-0.01919	-0.01023	-0.00457
1.087	-0.0044	-0.01903	-0.01014	-0.00465
1.088	-0.00423	-0.01877	-0.00995	-0.00462
1.089	-0.00395	-0.01841	-0.00961	-0.00445
1.09	-0.00353	-0.01791	-0.00911	-0.00412
1.091	-0.00303	-0.01735	-0.00852	-0.0037
1.092	-0.00245	-0.01671	-0.00783	-0.00319
1.093	-0.00186	-0.01605	-0.00713	-0.00265
1.094	-0.00133	-0.01545	-0.0065	-0.00219
1.095	-0.000835279	-0.01486	-0.0059	-0.00175
1.096	-0.000393734	-0.01431	-0.00538	-0.00136
1.097	-5.41884e-05	-0.01384	-0.00497	-0.00108
1.098	0.000208357	-0.01344	-0.00465	-0.000878443
1.099	0.000373903	-0.01312	-0.00445	-0.000780136
1.1	0.000424448	-0.0129	-0.00439	-0.000807828
1.101	0.000404993	-0.01274	-0.00442	-0.00090952
1.102	0.000313539	-0.01265	-0.00454	-0.00109
1.103	0.000175084	-0.01261	-0.00471	-0.00133
1.104	3.56297e-05	-0.01258	-0.00489	-0.00156
1.105	-7.68248e-05	-0.01255	-0.00504	-0.00177
1.106	-0.000111279	-0.01246	-0.0051	-0.00191
1.107	-4.0734e-05	-0.0123	-0.00504	-0.00193
1.108	0.000129811	-0.01207	-0.00488	-0.00186
1.109	0.000421357	-0.01176	-0.00457	-0.00166
1.11	0.000850902	-0.01135	-0.00411	-0.00132
1.111	0.00136	-0.01088	-0.00356	-0.000901444
1.112	0.00193	-0.01038	-0.00294	-0.000422136
1.113	0.00251	-0.00988	-0.00231	6.31717e-05
1.114	0.00302	-0.00943	-0.00176	0.000479479
1.115	0.00352	-0.00901	-0.00124	0.000873787
1.116	0.00397	-0.00864	-0.000777062	0.00121
1.117	0.00431	-0.00835	-0.000436194	0.00143
1.118	0.00458	-0.00814	-0.000190325	0.00156
1.119	0.00475	-0.00801	-6.44559e-05	0.00159
1.12	0.0048	-0.00798	-7.75871e-05	0.00148
1.121	0.00478	-0.00801	-0.000162718	0.00132
1.122	0.0047	-0.00809	-0.000323849	0.00108
1.123	0.00459	-0.0082	-0.000524981	0.000816248
1.124	0.00447	-0.00831	-0.000734112	0.000547556
1.125	0.00436	-0.00842	-0.000939243	0.000283864
1.126	0.0043	-0.00847	-0.00107	9.21713e-05
1.127	0.00434	-0.00844	-0.00108	1.0479e-05
1.128	0.00448	-0.00832	-0.000982637	3.97866e-05
1.129	0.00473	-0.00811	-0.000737768	0.000204094
1.13	0.0051	-0.00779	-0.000345899	0.000505402
1.131	0.00553	-0.00742	0.00011097	0.00086871
1.132	0.006	-0.00702	0.000623839	0.00129
1.133	0.00648	-0.0066	0.00115	0.00173
1.134	0.00691	-0.00622	0.00161	0.00211
1.135	0.00731	-0.00586	0.00204	0.00248
1.136	0.00765	-0.00555	0.0024	0.00278
1.137	0.00787	-0.00532	0.00262	0.00297
1.138	0.008	-0.00518	0.00273	0.00307
1.139	0.008	-0.00513	0.00269	0.00304
1.14	0.00788	-0.00518	0.0025	0.00288
1.141	0.00769	-0.00529	0.00223	0.00265
1.142	0.00742	-0.00546	0.00187	0.00235
1.143	0.0071	-0.00566	0.00145	0.002
1.144	0.00675	-0.00589	0.000996264	0.00163
1.145	0.0064	-0.00612	0.000536133	0.00127
1.146	0.00613	-0.00629	0.000162002	0.000986325
1.147	0.00595	-0.00637	-8.91292e-05	0.000822632
1.148	0.00588	-0.00638	-0.00022226	0.00077094
1.149	0.00592	-0.00629	-0.000225392	0.000842248
1.15	0.00606	-0.00611	-0.000104523	0.00103
1.151	0.00626	-0.00588	8.9346e-05	0.0013
1.152	0.00653	-0.0056	0.000363215	0.00164
1.153	0.00682	-0.00529	0.000661084	0.002
1.154	0.00704	-0.00504	0.000878952	0.00229
1.155	0.00722	-0.00482	0.00105	0.00254
1.156	0.00731	-0.00466	0.00113	0.0027
1.157	0.00729	-0.00459	0.00103	0.00275
1.158	0.00717	-0.0046	0.000826021	0.00269
1.159	0.00695	-0.00469	0.000498179	0.00253
1.16	0.00662	-0.00486	4.83366e-05	0.00226
1.161	0.00622	-0.00508	-0.000477505	0.00191
1.162	0.00576	-0.00536	-0.00108	0.0015
1.163	0.00525	-0.00567	-0.00174	0.00104
1.164	0.00472	-0.00599	-0.00241	0.000561862
1.165	0.0042	-0.00629	-0.00305	0.00010717
1.166	0.00377	-0.00652	-0.00359	-0.000253522
1.167	0.00344	-0.00667	-0.004	-0.000501215
1.168	0.0032	-0.00673	-0.0043	-0.000644907
1.169	0.00308	-0.0067	-0.00445	-0.000667599
1.17	0.00307	-0.00658	-0.00447	-0.000560292
1.171	0.00315	-0.00638	-0.00437	-0.000361984
1.172	0.0033	-0.00612	-0.00419	-8.26762e-05
1.173	0.00347	-0.00584	-0.00398	0.000216631
1.174	0.00358	-0.00562	-0.00384	0.000449939
1.175	0.00366	-0.00542	-0.00373	0.000661247
1.176	0.00368	-0.00527	-0.00368	0.000810554
1.177	0.00362	-0.00519	-0.00373	0.000862862
1.178	0.00347	-0.00517	-0.00388	0.00083317
1.179	0.00323	-0.00523	-0.00413	0.000698477
1.18	0.00289	-0.00537	-0.00449	0.000456785
1.181	0.00248	-0.00558	-0.00493	0.000139093
1.182	0.00202	-0.00583	-0.00543	-0.0002426
1.183	0.00151	-0.00612	-0.00599	-0.000671292
1.184	0.001	-0.00641	-0.00653	-0.0011
1.185	0.00052881	-0.00668	-0.00704	-0.00149
1.186	0.000146356	-0.00687	-0.00745	-0.00179
1.187	-0.000131099	-0.00699	-0.00773	-0.00199
1.188	-0.000298553	-0.00702	-0.00787	-0.00207
1.189	-0.000334008	-0.00695	-0.00787	-0.00201
1.19	-0.000235462	-0.00677	-0.0077	-0.00181
1.191	-4.09169e-05	-0.00651	-0.00741	-0.00151
1.192	0.000225628	-0.0062	-0.00705	-0.00114
1.193	0.000510174	-0.00588	-0.00666	-0.000761215
1.194	0.000741719	-0.0056	-0.00633	-0.000444908
1.195	0.000965265	-0.00533	-0.00601	-0.0001456
1.196	0.00114	-0.00511	-0.00575	9.17077e-05
1.197	0.00122	-0.00496	-0.00559	0.000226015
1.198	0.00123	-0.00487	-0.00552	0.000280323
1.199	0.00114	-0.00486	-0.00555	0.000222631
1.2	0.000966992	-0.00493	-0.0057	5.79383e-05
1.201	0.000728537	-0.00505	-0.00592	-0.000177754
1.202	0.000437083	-0.00522	-0.0062	-0.000470446
1.203	0.000115628	-0.00542	-0.00651	-0.000803139
1.204	-0.000193826	-0.00561	-0.00681	-0.00113
1.205	-0.000475281	-0.00578	-0.00708	-0.00143
1.206	-0.000674735	-0.00589	-0.00725	-0.00165
1.207	-0.00076219	-0.0059	-0.00728	-0.00174
1.208	-0.000731644	-0.00583	-0.00718	-0.00172
1.209	-0.000560099	-0.00564	-0.0069	-0.00154
1.21	-0.000261554	-0.00535	-0.00647	-0.00124
1.211	0.000119992	-0.00499	-0.00594	-0.000841677
1.212	0.000558537	-0.00459	-0.00534	-0.00038737
1.213	0.00101	-0.00418	-0.00472	7.99379e-05
1.214	0.00141	-0.00381	-0.00417	0.000491246
1.215	0.00179	-0.00345	-0.00362	0.000888553
1.216	0.00212	-0.00314	-0.00314	0.00122
1.217	0.00235	-0.00291	-0.00277	0.00145
1.218	0.00251	-0.00274	-0.0025	0.0016
1.219	0.00256	-0.00267	-0.00235	0.00162
1.22	0.0025	-0.00268	-0.00233	0.00154
1.221	0.00238	-0.00274	-0.00238	0.00138
1.222	0.00221	-0.00285	-0.0025	0.00117
1.223	0.00201	-0.00299	-0.00265	0.000931015
1.224	0.00181	-0.00313	-0.00281	0.000687322
1.225	0.0016	-0.00326	-0.00296	0.00044963
1.226	0.00147	-0.00333	-0.00302	0.000294938
1.227	0.00144	-0.00332	-0.00297	0.000251245
1.228	0.00152	-0.00323	-0.00279	0.000322553
1.229	0.00171	-0.00303	-0.00247	0.000521861
1.23	0.00201	-0.00276	-0.00203	0.000827168
1.231	0.00237	-0.00242	-0.00151	0.00121
1.232	0.00279	-0.00204	-0.000933292	0.00165
1.233	0.00322	-0.00164	-0.000335134	0.00211
1.234	0.0036	-0.00129	0.000191024	0.00251
1.235	0.00395	-0.000956563	0.000688182	0.00288
1.236	0.00422	-0.000686302	0.00109	0.00317
1.237	0.00438	-0.000501041	0.00136	0.00335
1.238	0.00444	-0.000396779	0.00152	0.00342
1.239	0.00438	-0.000386518	0.00153	0.00336
1.24	0.00421	-0.000459257	0.00142	0.0032
1.241	0.00396	-0.000592996	0.00121	0.00295
1.242	0.00365	-0.000774735	0.000933288	0.00264
1.243	0.00329	-0.001	0.000588446	0.00227
1.244	0.00289	-0.00125	0.000211604	0.00188
1.245	0.00251	-0.00149	-0.000160239	0.0015
1.246	0.00224	-0.00165	-0.000430081	0.00121
1.247	0.00208	-0.00173	-0.000582923	0.00104
1.248	0.00201	-0.00173	-0.000623765	0.000972706
1.249	0.00206	-0.00164	-0.000533607	0.00103
1.25	0.00221	-0.00146	-0.000319449	0.0012
1.251	0.00244	-0.00121	-7.29092e-06	0.00147
1.252	0.00274	-0.000905123	0.000382867	0.0018
1.253	0.00305	-0.000583862	0.000795025	0.00217
1.254	0.0033	-0.000320601	0.00112	0.00245
1.255	0.00351	-8.23396e-05	0.00141	0.0027
1.256	0.00364	9.19216e-05	0.0016	0.00287
1.257	0.00367	0.000190183	0.00168	0.00294
1.258	0.00362	0.000221444	0.00166	0.00292
1.259	0.00346	0.000170705	0.00152	0.00279
1.26	0.00321	4.09662e-05	0.00127	0.00256
1.261	0.00288	-0.000149773	0.000927288	0.00225
1.262	0.00249	-0.000389511	0.000512446	0.00188
1.263	0.00206	-0.00066825	4.06043e-05	0.00146
1.264	0.00162	-0.000942989	-0.000429238	0.00105
1.265	0.00121	-0.0012	-0.00086908	0.000663936
1.266	0.000881005	-0.00138	-0.0012	0.000375244
1.267	0.000644269	-0.00149	-0.00143	0.000183552
1.268	0.000511532	-0.00151	-0.00154	0.000103859
1.269	0.000510796	-0.00143	-0.00149	0.000170167
1.27	0.00063006	-0.00124	-0.0013	0.000361475
1.271	0.000841324	-0.000990161	-0.001	0.000647782
1.272	0.00112	-0.0006799	-0.000622974	0.00101
1.273	0.00141	-0.000361639	-0.000232816	0.00138
1.274	0.00164	-9.93774e-05	7.33417e-05	0.00167
1.275	0.00184	0.000148884	0.0003555	0.00195
1.276	0.00198	0.000345145	0.000562658	0.00215
1.277	0.00204	0.000477406	0.000671815	0.00227
1.278	0.00202	0.000540667	0.000681973	0.0023
1.279	0.00188	0.000508928	0.000555131	0.0022
1.28	0.00166	0.00039719	0.000315289	0.002
1.281	0.00137	0.000231451	-4.55275e-06	0.00173
1.282	0.00103	1.97119e-05	-0.000387395	0.0014
1.283	0.000662489	-0.000219027	-0.000813237	0.00103
1.284	0.000291753	-0.000463766	-0.00125	0.000653782
1.285	-5.99834e-05	-0.000701415	-0.00167	0.00029609
1.286	-0.00032072	-0.000869147	-0.00199	2.83973e-05
1.287	-0.000475456	-0.00095288	-0.00219	-0.000130295
1.288	-0.000504192	-0.000933612	-0.00224	-0.000155987
1.289	-0.000395928	-0.000806345	-0.00214	-3.66798e-05
1.29	-0.000177665	-0.000591077	-0.00191	0.000194628
1.291	0.000124599	-0.00031081	-0.00159	0.000512936
1.292	0.000482863	1.54579e-05	-0.00121	0.000889243
1.293	0.000845127	0.000346725	-0.000818657	0.00127
1.294	0.00115	0.000631993	-0.0004975	0.00159
1.295	0.00146	0.00091426	-0.000181342	0.00191
1.296	0.00172	0.00114	6.28163e-05	0.00215
1.297	0.00188	0.0013	0.000203974	0.0023
1.298	0.00196	0.00138	0.000236132	0.00235
1.299	0.00192	0.00137	0.00013229	0.00228
1.3	0.00181	0.00129	-6.75519e-05	0.00212
1.301	0.00163	0.00116	-0.000350394	0.00189
1.302	0.00139	0.000978133	-0.000698236	0.0016
1.303	0.00111	0.000772401	-0.00109	0.00127
1.304	0.000834028	0.000558668	-0.00149	0.000932935
1.305	0.000568292	0.000355936	-0.00188	0.000610243
1.306	0.000396556	0.000229203	-0.00215	0.000390551
1.307	0.00032782	0.000182471	-0.0023	0.000282858
1.308	0.000367083	0.000221738	-0.00233	0.000292166
1.309	0.000530347	0.000360006	-0.0022	0.000434473
1.31	0.000793611	0.000581273	-0.00196	0.000685781
1.311	0.00114	0.000871541	-0.00161	0.00103
1.312	0.00156	0.00121	-0.00119	0.00145
1.313	0.00198	0.00157	-0.000748499	0.00188
1.314	0.00235	0.00187	-0.000376341	0.00225
1.315	0.00269	0.00215	-3.21828e-05	0.00259
1.316	0.00295	0.00237	0.000208975	0.00285
1.317	0.0031	0.0025	0.000335133	0.003
1.318	0.00316	0.00257	0.000349291	0.00306
1.319	0.00311	0.00254	0.000229449	0.00299
1.32	0.00296	0.00244	7.60686e-06	0.00283
1.321	0.00274	0.00228	-0.000305235	0.00259
1.322	0.00245	0.00206	-0.000690077	0.00229
1.323	0.00212	0.00181	-0.00113	0.00194
1.324	0.00177	0.00155	-0.00159	0.00157
1.325	0.00143	0.0013	-0.00203	0.00123
1.326	0.0012	0.00114	-0.00234	0.000996704
1.327	0.00105	0.00105	-0.00254	0.000868011
1.328	0.001	0.00105	-0.00264	0.000843319
1.329	0.00107	0.00114	-0.00258	0.000950627
1.33	0.00124	0.00132	-0.00242	0.00116
1.331	0.00148	0.00156	-0.00216	0.00146
1.332	0.00178	0.00185	-0.00183	0.00182
1.333	0.00208	0.00215	-0.0015	0.00219
1.334	0.00233	0.0024	-0.00123	0.0025
1.335	0.00254	0.00263	-0.000997024	0.00279
1.336	0.00266	0.0028	-0.000861866	0.00298
1.337	0.00269	0.00289	-0.000834708	0.00308
1.338	0.00262	0.0029	-0.00092155	0.00306
1.339	0.00244	0.00282	-0.00115	0.00292
1.34	0.00216	0.00267	-0.00148	0.00269
1.341	0.0018	0.00244	-0.0019	0.00237
1.342	0.00137	0.00217	-0.0024	0.00199
1.343	0.000883315	0.00184	-0.00297	0.00154
1.344	0.000379579	0.00151	-0.00356	0.00109
1.345	-0.000108157	0.00119	-0.00411	0.000652549
1.346	-0.000503893	0.000947904	-0.00456	0.000317857
1.347	-0.00082663	0.000767172	-0.00493	6.61647e-05
1.348	-0.00105	0.000666439	-0.00517	-7.75277e-05
1.349	-0.00115	0.000672707	-0.00525	-7.722e-05
1.35	-0.00115	0.000760974	-0.00522	3.50876e-05
1.351	-0.00106	0.000922242	-0.00507	0.000249395
1.352	-0.000918311	0.00113	-0.00485	0.000524703
1.353	-0.000766047	0.00134	-0.00462	0.000813011
1.354	-0.000686783	0.0015	-0.00447	0.00103
1.355	-0.000639519	0.00163	-0.00435	0.00121
1.356	-0.000679256	0.00168	-0.00433	0.0013
1.357	-0.000801992	0.00167	-0.0044	0.0013
1.358	-0.00101	0.00159	-0.00457	0.00121
1.359	-0.00133	0.00141	-0.00487	0.001
1.36	-0.00174	0.00117	-0.00526	0.000710164
1.361	-0.00223	0.000847917	-0.00575	0.000325472
1.362	-0.00279	0.000474184	-0.0063	-0.00012622
1.363	-0.00338	6.6452e-05	-0.0069	-0.000621913
1.364	-0.00397	-0.00033328	-0.00749	-0.00111
1.365	-0.00453	-0.000713013	-0.00803	-0.00156
1.366	-0.00499	-0.00102	-0.00846	-0.00191
1.367	-0.00536	-0.00125	-0.00878	-0.00217
1.368	-0.00562	-0.0014	-0.00896	-0.0023
1.369	-0.00573	-0.00143	-0.00896	-0.00229
1.37	-0.00574	-0.00138	-0.00884	-0.00216
1.371	-0.00566	-0.00125	-0.0086	-0.00193
1.372	-0.0055	-0.00106	-0.00827	-0.00163
1.373	-0.00533	-0.000853873	-0.00791	-0.00132
1.374	-0.00521	-0.000699605	-0.00763	-0.00108
1.375	-0.00511	-0.000558338	-0.00735	-0.000856221
1.376	-0.00507	-0.00047007	-0.00715	-0.000705913
1.377	-0.00509	-0.000436803	-0.00703	-0.000632605
1.378	-0.00519	-0.000465535	-0.00699	-0.000645298
1.379	-0.0054	-0.000588268	-0.00708	-0.00078399
1.38	-0.00568	-0.000774	-0.00726	-0.00101
1.381	-0.00603	-0.00101	-0.00752	-0.00131
1.382	-0.00641	-0.00128	-0.00782	-0.00166
1.383	-0.0068	-0.00156	-0.00814	-0.00203
1.384	-0.00718	-0.00183	-0.00845	-0.00238
1.385	-0.00753	-0.00208	-0.00874	-0.00272
1.386	-0.00778	-0.00224	-0.00889	-0.00294
1.387	-0.00792	-0.00231	-0.00893	-0.00306
1.388	-0.00794	-0.00229	-0.00882	-0.00305
1.389	-0.00779	-0.00212	-0.00853	-0.00287
1.39	-0.00753	-0.00188	-0.00812	-0.00258
1.391	-0.00718	-0.00155	-0.00759	-0.00219
1.392	-0.00675	-0.00123	-0.007	-0.00174
1.393	-0.00633	-0.000933994	-0.0064	-0.00128
1.394	-0.00595	-0.000684409	-0.00586	-0.000887375
1.395	-0.00557	-0.000434824	-0.00534	-0.000496068
1.396	-0.00526	-0.00023424	-0.00489	-0.00017476
1.397	-0.00502	-9.16552e-05	-0.00453	6.55478e-05
1.398	-0.00487	-2.30706e-05	-0.00428	0.000206855
1.399	-0.00484	-5.0486e-05	-0.00418	0.000217163
1.4	-0.00488	-0.000133901	-0.00417	0.000149471
1.401	-0.00499	-0.000270317	-0.00424	8.77841e-06
1.402	-0.00515	-0.000447732	-0.00438	-0.000187914
1.403	-0.00534	-0.000654148	-0.00455	-0.000422606
1.404	-0.00555	-0.000867563	-0.00474	-0.000668299
1.405	-0.00574	-0.00107	-0.00491	-0.000895991
1.406	-0.00583	-0.00119	-0.00497	-0.00102
1.407	-0.00583	-0.00123	-0.00493	-0.00104
1.408	-0.00571	-0.00118	-0.00474	-0.000961421
1.409	-0.00546	-0.00101	-0.0044	-0.00075226
1.41	-0.00513	-0.000775056	-0.00396	-0.000453099
1.411	-0.00471	-0.000465471	-0.0034	-5.59374e-05
1.412	-0.00423	-0.000109887	-0.00278	0.000401224
1.413	-0.00374	0.000250698	-0.00216	0.000861385
1.414	-0.00331	0.000570283	-0.00161	0.00127
1.415	-0.00291	0.000872867	-0.00108	0.00165
1.416	-0.00259	0.0011	-0.000662231	0.00193
1.417	-0.00236	0.00126	-0.000348073	0.00212
1.418	-0.00223	0.00134	-0.000150915	0.0022
1.419	-0.00221	0.00133	-9.27572e-05	0.00216
1.42	-0.00227	0.00126	-0.000123599	0.00203
1.421	-0.00241	0.00112	-0.000251441	0.00182
1.422	-0.00261	0.000928959	-0.000454283	0.00155
1.423	-0.00286	0.000706544	-0.000714125	0.00122
1.424	-0.00311	0.000481128	-0.000987967	0.000898159
1.425	-0.00334	0.000269713	-0.00124	0.000589321
1.426	-0.00347	0.000141298	-0.00138	0.000392482
1.427	-0.00351	8.98821e-05	-0.00142	0.000291643
1.428	-0.00344	0.000123467	-0.00134	0.000304805
1.429	-0.00324	0.000265051	-0.00111	0.000459966
1.43	-0.00295	0.000473636	-0.00078202	0.000704127
1.431	-0.00258	0.00076122	-0.000350862	0.00105
1.432	-0.00214	0.0011	0.000147296	0.00146
1.433	-0.00169	0.00145	0.000653454	0.00188
1.434	-0.00131	0.00175	0.00108	0.00224
1.435	-0.000950418	0.00204	0.00147	0.00258
1.436	-0.000678154	0.00225	0.00176	0.00282
1.437	-0.00048889	0.00239	0.00194	0.00297
1.438	-0.000392626	0.00246	0.002	0.00302
1.439	-0.000414362	0.00243	0.00192	0.00294
1.44	-0.000512099	0.00234	0.00175	0.00278
1.441	-0.000694835	0.00218	0.00147	0.00254
1.442	-0.000939571	0.00197	0.00111	0.00223
1.443	-0.00123	0.00173	0.000692033	0.00187
1.444	-0.00152	0.00149	0.000271191	0.00151
1.445	-0.00179	0.00126	-0.000128651	0.00117
1.446	-0.00196	0.00111	-0.000407493	0.000955708
1.447	-0.00204	0.00103	-0.000596335	0.000819869
1.448	-0.00202	0.00103	-0.000669177	0.000795031
1.449	-0.00187	0.00115	-0.000577019	0.000924192
1.45	-0.00162	0.00134	-0.000383861	0.00115
1.451	--	--	--	--
1.452	--	--	--	--
1.453	--	--	--	--
1.454	--	--	--	--
1.455	--	--	--	--
1.456	--	--	--	--
1.457	--	--	--	--
1.458	--	--	--	--
1.459	--	--	--	--
1.46	--	--	--	--
1.461	--	--	--	--
1.462	--	--	--	--
1.463	--	--	--	--
1.464	--	--	--	--
1.465	--	--	--	--
1.466	--	--	--	--
1.467	--	--	--	--
1.468	--	--	--	--
1.469	--	--	--	--
1.47	--	--	--	--
1.471	--	--	--	--
1.472	--	--	--	--
1.473	--	--	--	--
1.474	--	--	--	--
1.475	--	--	--	--
1.476	--	--	--	--
1.477	--	--	--	--
1.478	--	--	--	--
1.479	--	--	--	--
1.48	--	--	--	--
1.481	--	--	--	--
1.482	--	--	--	--
1.483	--	--	--	--
1.484	--	--	--	--
1.485	--	--	--	--
1.486	--	--	--	--
1.487	--	--	--	--
1.488	--	--	--	--
1.489	--	--	--	--
1.49	--	--	--	--
1.491	--	--	--	--
1.492	--	--	--	--
1.493	--	--	--	--
1.494	--	--	--	--
1.495	--	--	--	--
1.496	--	--	--	--
1.497	--	--	--	--
1.498	--	--	--	--
1.499	--	--	--	--
1.5	--	--	--	--
1.501	--	--	--	--
1.502	--	--	--	--
1.503	--	--	--	--
1.504	--	--	--	--
1.505	--	--	--	--
1.506	--	--	--	--
1.507	--	--	--	--
1.508	--	--	--	--
1.509	--	--	--	--
1.51	--	--	--	--
1.511	--	--	--	--
1.512	--	--	--	--
1.513	--	--	--	--
1.514	--	--	--	--
1.515	--	--	--	--
1.516	--	--	--	--
1.517	--	--	--	--
1.518	--	--	--	--
1.519	--	--	--	--
1.52	--	--	--	--
1.521	--	--	--	--
1.522	--	--	--	--
1.523	--	--	--	--
1.524	--	--	--	--
1.525	--	--	--	--
1.526	--	--	--	--
1.527	--	--	--	--
1.528	--	--	--	--
1.529	--	--	--	--
1.53	--	--	--	--
1.531	--	--	--	--
1.532	--	--	--	--
1.533	--	--	--	--
1.534	--	--	--	--
1.535	--	--	--	--
1.536	--	--	--	--
1.537	--	--	--	--
1.538	--	--	--	--
1.539	--	--	--	--
1.54	--	--	--	--
1.541	--	--	--	--
1.542	--	--	--	--
1.543	--	--	--	--
1.544	--	--	--	--
1.545	--	--	--	--
1.546	--	--	--	--
1.547	--	--	--	--
1.548	--	--	--	--
1.549	--	--	--	--
1.55	0.00219	0.00495	0.00305	-0.00293
1.551	0.00205	0.00477	0.00275	-0.00317
1.552	0.00186	0.00455	0.00239	-0.00347
1.553	0.00167	0.00432	0.00202	-0.00378
1.554	0.00148	0.0041	0.00166	-0.00407
1.555	0.00135	0.00392	0.00135	-0.00431
1.556	0.00135	0.00384	0.0012	-0.00441
1.557	0.00144	0.00384	0.00115	-0.00441
1.558	0.00163	0.00392	0.00123	-0.0043
1.559	0.00202	0.00416	0.00152	-0.00398
1.56	0.00246	0.00445	0.00189	-0.00361
1.561	0.00299	0.00481	0.00236	-0.00314
1.562	0.00354	0.00519	0.00286	-0.00264
1.563	0.00403	0.00552	0.00327	-0.00222
1.564	0.00449	0.00583	0.00366	-0.00182
1.565	0.00491	0.00611	0.004	-0.00146
1.566	0.00522	0.0063	0.00422	-0.00122
1.567	0.00546	0.00643	0.00435	-0.00106
1.568	0.00559	0.00647	0.00437	-0.00101
1.569	0.00556	0.00639	0.0042	-0.00112
1.57	0.0055	0.00628	0.00399	-0.00127
1.571	0.00535	0.0061	0.00368	-0.00151
1.572	0.00516	0.00588	0.00333	-0.00179
1.573	0.00495	0.00566	0.00297	-0.00208
1.574	0.00473	0.00542	0.00259	-0.00238
1.575	0.00454	0.00522	0.00226	-0.00264
1.576	0.0045	0.00513	0.00209	-0.00275
1.577	0.00454	0.00512	0.00204	-0.00277
1.578	0.00469	0.0052	0.00211	-0.00266
1.579	0.00502	0.00543	0.00239	-0.00236
1.58	0.00538	0.00569	0.00272	-0.00203
1.581	0.00581	0.00601	0.00312	-0.00162
1.582	0.00625	0.00633	0.00354	-0.0012
1.583	0.00662	0.0066	0.00388	-0.000849758
1.584	0.00696	0.00685	0.00419	-0.00053025
1.585	0.00725	0.00706	0.00446	-0.000250742
1.586	0.00743	0.00718	0.00458	-0.000102234
1.587	0.0075	0.00723	0.0046	-4.87265e-05
1.588	0.00749	0.00719	0.00452	-9.02187e-05
1.589	0.00732	0.00704	0.00427	-0.000289711
1.59	0.00713	0.00687	0.00399	-0.000513203
1.591	0.00685	0.00664	0.00362	-0.000820695
1.592	0.00653	0.00637	0.0032	-0.00118
1.593	0.00619	0.00608	0.00276	-0.00156
1.594	0.00583	0.00579	0.0023	-0.00194
1.595	0.00553	0.00555	0.00192	-0.00227
1.596	0.00538	0.00543	0.00172	-0.00243
1.597	0.00532	0.00539	0.00163	-0.0025
1.598	0.00536	0.00544	0.00166	-0.00245
1.599	0.00557	0.00563	0.0019	-0.00223
1.6	0.00581	0.00584	0.00217	-0.00197
1.601	0.00613	0.00613	0.00254	-0.00163
1.602	0.00647	0.00644	0.00295	-0.00125
1.603	0.00675	0.00671	0.0033	-0.000940602
1.604	0.00701	0.00696	0.00363	-0.000651094
1.605	0.00724	0.00719	0.00392	-0.000395586
1.606	0.00734	0.00732	0.00408	-0.000272079
1.607	0.00736	0.00738	0.00413	-0.000240571
1.608	0.00729	0.00738	0.00411	-0.000291063
1.609	0.00709	0.00726	0.00392	-0.000494555
1.61	0.00686	0.00713	0.00372	-0.000718047
1.611	0.00655	0.00693	0.00342	-0.00103
1.612	0.00618	0.00669	0.00306	-0.0014
1.613	0.00579	0.00643	0.00268	-0.00179
1.614	0.0054	0.00617	0.0023	-0.00217
1.615	0.00508	0.00597	0.00201	-0.00249
1.616	0.0049	0.00588	0.00189	-0.00264
1.617	0.00481	0.00587	0.00187	-0.0027
1.618	0.00482	0.00595	0.00197	-0.00266
1.619	0.00499	0.00616	0.00227	-0.00243
1.62	0.00521	0.00641	0.00262	-0.00216
1.621	0.00552	0.00673	0.00308	-0.00179
1.622	0.00585	0.00708	0.00358	-0.00139
1.623	0.00613	0.00738	0.00401	-0.00105
1.624	0.00638	0.00766	0.00441	-0.000731938
1.625	0.00659	0.0079	0.00477	-0.000468431
1.626	0.00666	0.00803	0.00497	-0.000345923
1.627	0.00667	0.00811	0.00509	-0.000296415
1.628	0.00661	0.00812	0.00514	-0.000318907
1.629	0.0064	0.00802	0.00502	-0.000495399
1.63	0.00617	0.00789	0.00486	-0.000700892
1.631	0.00584	0.00769	0.0046	-0.00101
1.632	0.00546	0.00743	0.00426	-0.00138
1.633	0.00508	0.00718	0.00393	-0.00174
1.634	0.00472	0.00695	0.00362	-0.00209
1.635	0.00442	0.00676	0.00338	-0.00236
1.636	0.00426	0.00669	0.00331	-0.00249
1.637	0.00419	0.00669	0.00333	-0.00253
1.638	0.00423	0.00677	0.00347	-0.00245
1.639	0.00445	0.007	0.00383	-0.00219
1.64	0.00473	0.00728	0.00425	-0.00186
1.641	0.00511	0.00763	0.00478	-0.00143
1.642	0.00553	0.00801	0.00535	-0.000973798
1.643	0.00589	0.00835	0.00585	-0.00057529
1.644	0.00622	0.00865	0.00632	-0.000208783
1.645	0.00651	0.00892	0.00673	0.000108725
1.646	0.00669	0.0091	0.00701	0.000305233
1.647	0.00681	0.00921	0.0072	0.000429741
1.648	0.00684	0.00926	0.00729	0.000460249
1.649	0.00672	0.00917	0.0072	0.000322756
1.65	0.00657	0.00906	0.00706	0.000150264
1.651	0.00633	0.00887	0.00682	-0.000112228
1.652	0.00607	0.00866	0.00654	-0.00040872
1.653	0.0058	0.00844	0.00626	-0.000708213
1.654	0.00552	0.00821	0.00596	-0.00102
1.655	0.00529	0.00801	0.00569	-0.00129
1.656	0.00518	0.00792	0.00558	-0.00142
1.657	0.00517	0.00789	0.00557	-0.00146
1.658	0.00527	0.00795	0.00568	-0.00138
1.659	0.00556	0.00817	0.006	-0.0011
1.66	0.00589	0.00841	0.00637	-0.000786658
1.661	0.00629	0.00871	0.00682	-0.00039115
1.662	0.00671	0.00902	0.00728	1.83576e-05
1.663	0.00705	0.00927	0.00766	0.000355865
1.664	0.00738	0.0095	0.00801	0.000664373
1.665	0.00767	0.0097	0.00831	0.000937881
1.666	0.00785	0.00982	0.00848	0.00109
1.667	0.00795	0.00986	0.00856	0.00116
1.668	0.00795	0.00983	0.00852	0.00113
1.669	0.0078	0.00966	0.0083	0.000924912
1.67	0.00762	0.00948	0.00805	0.00069942
1.671	0.00736	0.00923	0.00771	0.000394928
1.672	0.00707	0.00895	0.00732	4.24355e-05
1.673	0.00674	0.00864	0.00689	-0.000335057
1.674	0.00641	0.00833	0.00646	-0.000722549
1.675	0.00614	0.00806	0.00608	-0.00105
1.676	0.00601	0.00791	0.00587	-0.00122
1.677	0.00598	0.00784	0.00578	-0.00129
1.678	0.00606	0.00787	0.00581	-0.00124
1.679	0.00632	0.00803	0.00606	-0.001
1.68	0.00661	0.00823	0.00634	-0.000732502
1.681	0.00698	0.00849	0.00671	-0.000377994
1.682	0.00738	0.00878	0.00712	4.51336e-06
1.683	0.00773	0.00902	0.00746	0.000324021
1.684	0.00806	0.00926	0.00778	0.000628529
1.685	0.00835	0.00946	0.00806	0.000892037
1.686	0.00851	0.00956	0.00818	0.00102
1.687	0.00859	0.00958	0.0082	0.00105
1.688	0.00858	0.00954	0.00812	0.00098956
1.689	0.00843	0.00938	0.00789	0.000783068
1.69	0.00827	0.00921	0.00763	0.000561576
1.691	0.00803	0.00898	0.00728	0.000255083
1.692	0.00774	0.0087	0.00687	-0.000105409
1.693	0.00743	0.00841	0.00644	-0.000483901
1.694	0.00713	0.00812	0.00602	-0.000857393
1.695	0.00689	0.00789	0.00566	-0.00116
1.696	0.00679	0.00777	0.00548	-0.00131
1.697	0.00679	0.00773	0.0054	-0.00136
1.698	0.00688	0.00778	0.00545	-0.0013
1.699	0.00714	0.00796	0.00568	-0.00106
1.7	0.00744	0.00817	0.00596	-0.000779346
1.701	0.00783	0.00846	0.00634	-0.000407839
1.702	0.00824	0.00877	0.00675	1.66913e-06
1.703	0.0086	0.00904	0.0071	0.000349177
1.704	0.00892	0.00929	0.00741	0.000670685
1.705	0.00919	0.00949	0.00767	0.000938192
1.706	0.00934	0.00958	0.00778	0.00107
1.707	0.00941	0.00963	0.00782	0.00114
1.708	0.00941	0.00962	0.00779	0.00113
1.709	0.00927	0.00949	0.00759	0.000969224
1.71	0.0091	0.00934	0.00736	0.000782731
1.711	0.00884	0.00912	0.00703	0.000498239
1.712	0.00851	0.00885	0.00663	0.000153747
1.713	0.00816	0.00857	0.00622	-0.000164697
1.714	0.00783	0.0083	0.00582	-0.000455077
1.715	0.00756	0.00809	0.0055	-0.000675457
1.716	0.00743	0.00799	0.00535	-0.000742837
1.717	0.00739	0.00797	0.0053	-0.000716217
1.718	0.00743	0.00802	0.00537	-0.000592597
1.719	0.00765	0.00822	0.00564	-0.000278977
1.72	0.00792	0.00847	0.00599	8.86429e-05
1.721	0.00828	0.00879	0.00645	0.000563263
1.722	0.00868	0.00914	0.00695	0.00107
1.723	0.00899	0.00944	0.00737	0.0015
1.724	0.00928	0.00971	0.00777	0.0019
1.725	0.00952	0.00994	0.00811	0.00225
1.726	0.00964	0.01008	0.00832	0.00248
1.727	0.00969	0.01016	0.00845	0.00263
1.728	0.00964	0.01017	0.00848	0.00269
1.729	0.00944	0.01005	0.00833	0.00258
1.73	0.0092	0.00989	0.00813	0.00243
1.731	0.00887	0.00966	0.00783	0.00219
1.732	0.00848	0.00939	0.00747	0.00189
1.733	0.00809	0.00912	0.00711	0.00159
1.734	0.0077	0.00884	0.00675	0.0013
1.735	0.00734	0.00859	0.00643	0.00103
1.736	0.00711	0.00844	0.00626	0.000911564
1.737	0.00696	0.00836	0.00619	0.000873184
1.738	0.00691	0.00837	0.00624	0.000947804
1.739	0.00705	0.00853	0.00651	0.00122
1.74	0.00723	0.00873	0.00684	0.00154
1.741	0.00749	0.00899	0.00725	0.00195
1.742	0.00776	0.00925	0.00768	0.00236
1.743	0.00797	0.00947	0.00803	0.00271
1.744	0.00814	0.00966	0.00835	0.00302
1.745	0.00829	0.00982	0.00863	0.0033
1.746	0.00831	0.00988	0.00877	0.00346
1.747	0.00826	0.00988	0.00882	0.00352
1.748	0.0081	0.00979	0.00875	0.00348
1.749	0.00778	0.00957	0.0085	0.00326
1.75	0.00744	0.00933	0.00821	0.00302
1.751	0.00702	0.00902	0.00784	0.00269
1.752	0.00656	0.00868	0.00741	0.00232
1.753	0.00608	0.00833	0.00697	0.00193
1.754	0.0056	0.00796	0.00651	0.00152
1.755	0.00516	0.00764	0.0061	0.00116
1.756	0.00486	0.00743	0.00586	0.000961964
1.757	0.00467	0.00729	0.00572	0.000855584
1.758	0.00458	0.00725	0.00572	0.000868204
1.759	0.00468	0.00735	0.00592	0.00107
1.76	0.0048	0.00748	0.00616	0.0013
1.761	0.00499	0.00766	0.00648	0.0016
1.762	0.00521	0.00786	0.00683	0.00192
1.763	0.00537	0.00801	0.0071	0.00218
1.764	0.00551	0.00815	0.00735	0.00242
1.765	0.00562	0.00825	0.00755	0.00261
1.766	0.0056	0.00825	0.00761	0.00267
1.767	0.0055	0.00818	0.00756	0.00264
1.768	0.00531	0.00803	0.00741	0.00251
1.769	0.00498	0.00777	0.0071	0.00224
1.77	0.00464	0.0075	0.00677	0.00194
1.771	0.00422	0.00716	0.00634	0.00156
1.772	0.00376	0.00678	0.00586	0.00113
1.773	0.00327	0.00638	0.00534	0.000678505
1.774	0.00278	0.00597	0.00483	0.000221125
1.775	0.00236	0.00561	0.00438	-0.000173255
1.776	0.00209	0.00538	0.0041	-0.000403635
1.777	0.00191	0.00522	0.00393	-0.000531015
1.778	0.00184	0.00515	0.00388	-0.000542395
1.779	0.00195	0.00522	0.00404	-0.000371775
1.78	0.00209	0.00532	0.00422	-0.000170155
1.781	0.00231	0.00548	0.0045	0.000124465
1.782	0.00258	0.00568	0.00483	0.000461085
1.783	0.00279	0.00583	0.00509	0.000743705
1.784	0.00299	0.00597	0.00533	0.001
1.785	0.00313	0.00606	0.00551	0.00121
1.786	0.00316	0.00606	0.00554	0.00127
1.787	0.0031	0.00599	0.00549	0.00127
1.788	0.00298	0.00587	0.00536	0.00118
1.789	0.00273	0.00563	0.00506	0.000958426
1.79	0.00245	0.00538	0.00475	0.000710046
1.791	0.00209	0.00505	0.00432	0.000365666
1.792	0.00166	0.00468	0.00383	-3.67142e-05
1.793	0.00122	0.0043	0.00332	-0.000451094
1.794	0.00079477	0.00393	0.00283	-0.000847474
1.795	0.000438758	0.00362	0.00241	-0.00117
1.796	0.000232746	0.00343	0.00217	-0.00133
1.797	0.000116734	0.00332	0.00204	-0.0014
1.798	9.87218e-05	0.00329	0.00202	-0.00136
1.799	0.00025371	0.00341	0.0022	-0.00114
1.8	0.000457697	0.00357	0.00244	-0.000868754
1.801	0.000771685	0.00382	0.0028	-0.000480134
1.802	0.00113	0.00411	0.00322	-4.75138e-05
1.803	0.00142	0.00434	0.00357	0.000319106
1.804	0.00168	0.00456	0.00388	0.000651726
1.805	0.00189	0.00474	0.00413	0.000935346
1.806	0.00199	0.00483	0.00425	0.0011
1.807	0.00204	0.00487	0.0043	0.0012
1.808	0.00201	0.00486	0.00428	0.00124
1.809	0.00185	0.00473	0.00409	0.00111
1.81	0.00164	0.00457	0.00385	0.000953447
1.811	0.00134	0.00433	0.0035	0.000689067
1.812	0.000996551	0.00405	0.0031	0.000381687
1.813	0.000656539	0.00378	0.00269	7.43067e-05
1.814	0.000333527	0.00352	0.00231	-0.000214073
1.815	6.45149e-05	0.0033	0.00199	-0.000445453
1.816	-6.74973e-05	0.0032	0.00183	-0.000529833
1.817	-0.000115509	0.00317	0.00177	-0.000527213
1.818	-5.95217e-05	0.00322	0.00182	-0.000412593
1.819	0.000180466	0.00343	0.0021	-0.000102973
1.82	0.000475454	0.00367	0.00243	0.000263647
1.821	0.000861442	0.00399	0.00287	0.000722267
1.822	0.00126	0.00432	0.00332	0.0012
1.823	0.00159	0.00459	0.00369	0.00159
1.824	0.00188	0.00483	0.00401	0.00195
1.825	0.00214	0.00504	0.0043	0.00226
1.826	0.00228	0.00516	0.00445	0.00246
1.827	0.00234	0.00521	0.0045	0.00256
1.828	0.0023	0.00517	0.00443	0.00255
1.829	0.00209	0.00499	0.00417	0.00236
1.83	0.00185	0.00478	0.00386	0.00212
1.831	0.00152	0.00451	0.00346	0.00177
1.832	0.00117	0.00421	0.00302	0.0014
1.833	0.000799296	0.00389	0.00257	0.000998069
1.834	0.000415284	0.00356	0.00209	0.000586984
1.835	6.02714e-05	0.00326	0.00164	0.000209899
1.836	-0.000157741	0.00306	0.00136	-2.11863e-05
1.837	-0.000285753	0.00294	0.00117	-0.000160271
1.838	-0.000307765	0.0029	0.00111	-0.000184357
1.839	-0.000147777	0.00301	0.00127	-1.84416e-05
1.84	5.02105e-05	0.00314	0.00147	0.000187473
1.841	0.000322198	0.00334	0.00175	0.000472388
1.842	0.000602186	0.00355	0.00205	0.000767303
1.843	0.000822174	0.0037	0.00228	0.000998218
1.844	0.00103	0.00385	0.00249	0.00122
1.845	0.00122	0.00398	0.00267	0.00141
1.846	0.00128	0.004	0.00272	0.00148
1.847	0.00126	0.00395	0.00266	0.00145
1.848	0.00115	0.00383	0.0025	0.00133
1.849	0.000893101	0.00359	0.00217	0.00105
1.85	0.000624089	0.00333	0.00182	0.000757623
1.851	0.000280077	0.00302	0.00139	0.000386537
1.852	-0.000107936	0.00267	0.000901334	-3.15476e-05
1.853	-0.000524948	0.00229	0.000376698	-0.000480633
1.854	-0.000982547	0.00192	-0.000154939	-0.000935718
1.855	-0.00139	0.00159	-0.000615575	-0.00133
1.856	-0.00165	0.00138	-0.000899212	-0.00156
1.857	-0.0018	0.00127	-0.00107	-0.00168
1.858	-0.00185	0.00124	-0.00111	-0.00169
1.859	-0.00171	0.00136	-0.000944121	-0.00151
1.86	-0.00154	0.00152	-0.000740758	-0.00129
1.861	-0.00129	0.00174	-0.000442394	-0.000989313
1.862	-0.00101	0.00198	-0.000112031	-0.000656398
1.863	-0.000771977	0.00218	0.000159333	-0.000374483
1.864	-0.000547359	0.00237	0.000409696	-0.000108569
1.865	-0.00036874	0.00253	0.00060106	0.000105346
1.866	-0.000319121	0.00257	0.000637423	0.000178261
1.867	-0.000352502	0.00255	0.000575786	0.000160176
1.868	-0.000449883	0.00248	0.00043415	7.30911e-05
1.869	-0.000677265	0.00229	0.000139513	-0.000150994
1.87	-0.000913646	0.0021	-0.000171123	-0.000388079
1.871	-0.00124	0.00184	-0.00058976	-0.000723164
1.872	-0.00161	0.00152	-0.00108	-0.00112
1.873	-0.002	0.0012	-0.00159	-0.00152
1.874	-0.00237	0.00089052	-0.00208	-0.00191
1.875	-0.00268	0.000637089	-0.00249	-0.00222
1.876	-0.00283	0.000508657	-0.00272	-0.00238
1.877	-0.00289	0.000454226	-0.00285	-0.00243
1.878	-0.00285	0.000480795	-0.00287	-0.00237
1.879	-0.00264	0.000651364	-0.00268	-0.00213
1.88	-0.00238	0.000856933	-0.00244	-0.00184
1.881	-0.00203	0.00115	-0.00208	-0.00145
1.882	-0.00163	0.00147	-0.00167	-0.00101
1.883	-0.00128	0.00175	-0.00132	-0.000627185
1.884	-0.000964982	0.00201	-0.000994034	-0.00027127
1.885	-0.000701363	0.00224	-0.000724671	3.06448e-05
1.886	-0.000558744	0.00237	-0.000593307	0.00020456
1.887	-0.000481126	0.00245	-0.000527944	0.000317475
1.888	-0.000471507	0.00247	-0.000534581	0.00036439
1.889	-0.000614888	0.00237	-0.000709217	0.000254304
1.89	-0.000806269	0.00224	-0.000923854	0.000104219
1.891	-0.00111	0.00203	-0.00125	-0.000146866
1.892	-0.00147	0.00178	-0.00163	-0.000444951
1.893	-0.00186	0.00151	-0.002	-0.000742036
1.894	-0.00225	0.00125	-0.00236	-0.00102
1.895	-0.00261	0.00102	-0.00266	-0.00124
1.896	-0.00286	0.000901306	-0.0028	-0.00132
1.897	-0.00307	0.000829809	-0.00284	-0.00131
1.898	-0.0032	0.000829312	-0.00276	-0.0012
1.899	-0.0032	0.000949815	-0.00249	-0.000899546
1.9	-0.00318	0.00109	-0.00216	-0.000551631
1.901	-0.00311	0.00128	-0.00172	-0.000108716
1.902	-0.00307	0.00147	-0.00126	0.000358198
1.903	-0.00315	0.00157	-0.000897128	0.000737113
1.904	-0.00333	0.0016	-0.000591765	0.00107
1.905	-0.00361	0.00157	-0.000352401	0.00133
1.906	-0.00407	0.0014	-0.000260038	0.00148
1.907	-0.00467	0.00113	-0.000265674	0.00153
1.908	-0.00543	0.000751342	-0.000400311	0.00147
1.909	-0.00642	0.000190845	-0.000741948	0.00122
1.91	-0.00753	-0.000440652	-0.00115	0.000920518
1.911	-0.00878	-0.00118	-0.00167	0.000519433
1.912	-0.01015	-0.002	-0.00226	6.33476e-05
1.913	-0.0116	-0.00287	-0.00288	-0.000416737
1.914	-0.01312	-0.00378	-0.00353	-0.000917823
1.915	-0.01466	-0.0047	-0.00416	-0.00139
1.916	-0.01613	-0.00554	-0.00464	-0.00173
1.917	-0.01757	-0.00634	-0.00504	-0.00198
1.918	-0.01896	-0.00707	-0.00532	-0.00212
1.919	-0.02021	-0.00768	-0.0054	-0.00208
1.92	-0.02149	-0.00828	-0.00544	-0.00199
1.921	-0.02274	-0.00883	-0.00541	-0.00183
1.922	-0.02403	-0.00938	-0.00537	-0.00166
1.923	-0.02544	-0.00999	-0.00542	-0.00156
1.924	-0.02691	-0.01062	-0.00548	-0.00147
1.925	-0.02846	-0.01127	-0.00558	-0.00141
1.926	-0.03016	-0.01201	-0.00581	-0.00146
1.927	-0.03198	-0.01281	-0.00615	-0.00161
1.928	-0.03394	-0.01369	-0.00659	-0.00184
1.929	-0.03609	-0.01467	-0.0072	-0.00223
1.93	-0.03828	-0.01564	-0.00782	-0.00263
1.931	-0.04058	-0.01665	-0.00852	-0.00309
1.932	-0.04296	-0.01767	-0.00925	-0.00358
1.933	-0.04539	-0.01868	-0.00999	-0.00408
1.934	-0.04786	-0.01967	-0.01073	-0.00457
1.935	-0.0503	-0.02057	-0.0114	-0.00499
1.936	-0.05263	-0.02133	-0.01187	-0.00525
1.937	-0.0549	-0.02197	-0.01222	-0.00539
1.938	-0.0571	-0.02249	-0.01244	-0.0054
1.939	-0.05914	-0.02283	-0.01243	-0.00522
1.94	-0.0612	-0.02311	-0.01239	-0.005
1.941	-0.0632	-0.0233	-0.01223	-0.00469
1.942	-0.0652	-0.02343	-0.01203	-0.00434
1.943	-0.06729	-0.02358	-0.01189	-0.00404
1.944	-0.06942	-0.02371	-0.01176	-0.00376
1.945	-0.07163	-0.02385	-0.01168	-0.00353
1.946	-0.074	-0.02407	-0.01174	-0.00345
1.947	-0.07648	-0.02433	-0.01189	-0.00345
1.948	-0.07906	-0.02463	-0.01213	-0.00354
1.949	-0.08181	-0.02501	-0.01252	-0.00379
1.95	-0.0846	-0.0254	-0.01294	-0.00407
1.951	-0.0875	-0.02583	-0.01345	-0.00445
1.952	-0.09047	-0.02629	-0.01404	-0.0049
1.953	-0.09348	-0.02676	-0.01465	-0.00538
1.954	-0.09649	-0.0272	-0.01526	-0.00589
1.955	-0.09946	-0.02758	-0.01581	-0.00633
1.956	-0.10228	-0.02783	-0.01618	-0.00664
1.957	-0.10502	-0.02798	-0.01646	-0.00686
1.958	-0.10766	-0.02805	-0.01662	-0.007
1.959	-0.11014	-0.02796	-0.0166	-0.00697
1.96	-0.11258	-0.02784	-0.01654	-0.00693
1.961	-0.11493	-0.02763	-0.01638	-0.0068
1.962	-0.11722	-0.02738	-0.01618	-0.00665
1.963	-0.11958	-0.02716	-0.01607	-0.00659
1.964	-0.12196	-0.02697	-0.01599	-0.00658
1.965	-0.12437	-0.02681	-0.01599	-0.00664
1.966	-0.1269	-0.02675	-0.01614	-0.00685
1.967	-0.12947	-0.02674	-0.01637	-0.00715
1.968	-0.1321	-0.02679	-0.01671	-0.00755
1.969	-0.13484	-0.02695	-0.01722	-0.00812
1.97	-0.13759	-0.02712	-0.01776	-0.00873
1.971	-0.14039	-0.02736	-0.01842	-0.00944
1.972	-0.14321	-0.02763	-0.01915	-0.01022
1.973	-0.14602	-0.02791	-0.0199	-0.01102
1.974	-0.14877	-0.02817	-0.02063	-0.01182
1.975	-0.15143	-0.02837	-0.02131	-0.01256
1.976	-0.15391	-0.02845	-0.02182	-0.01315
1.977	-0.15627	-0.02844	-0.02224	-0.01366
1.978	-0.1585	-0.02836	-0.02255	-0.01407
1.979	-0.16052	-0.02813	-0.02266	-0.01431
1.98	-0.16244	-0.02784	-0.0227	-0.01449
1.981	-0.16422	-0.02748	-0.02264	-0.01458
1.982	-0.16595	-0.02708	-0.02255	-0.01464
1.983	-0.1677	-0.02674	-0.02254	-0.01478
1.984	-0.16945	-0.02643	-0.02256	-0.01496
1.985	-0.17121	-0.02614	-0.02263	-0.01519
1.986	-0.17304	-0.02595	-0.02283	-0.01555
1.987	-0.1749	-0.02581	-0.02311	-0.01598
1.988	-0.17681	-0.02573	-0.02348	-0.0165
1.989	-0.17884	-0.02577	-0.02403	-0.01718
1.99	-0.18087	-0.02585	-0.02461	-0.0179
1.991	-0.18298	-0.02601	-0.02531	-0.01873
1.992	-0.18512	-0.02621	-0.02607	-0.01962
1.993	-0.18724	-0.02642	-0.02684	-0.02052
1.994	-0.18933	-0.02663	-0.02759	-0.02142
1.995	-0.19136	-0.02681	-0.0283	-0.02228
1.996	-0.19324	-0.02689	-0.02885	-0.023
1.997	-0.19503	-0.0269	-0.02932	-0.02365
1.998	-0.1967	-0.02684	-0.02967	-0.02421
[truncated: 4,452 more rows]

## Sheet: Fig. 3d
Time (s)	VC1	VC2	HC1	HC2
0	0.000865072	0	0	0
0.001	0.00078937	-0.00010569	-0.000101743	-6.02495e-05
0.002	0.000713067	-0.00021558	-0.000204087	-0.000121459
0.003	0.000611565	-0.00036267	-0.00033763	-0.000208109
0.004	0.000501662	-0.00052476	-0.000483773	-0.000305318
0.005	0.000396559	-0.00068325	-0.000623316	-0.000397728
0.006	0.000300457	-0.00082794	-0.00075146	-0.000479097
0.007	0.000210354	-0.00096183	-0.000869403	-0.000553267
0.008	0.000158652	-0.00104	-0.000936346	-0.000586156
0.009	0.000126149	-0.00108	-0.000975689	-0.000598406
0.01	0.000116446	-0.00109	-0.000980833	-0.000584255
0.011	0.000167344	-0.001	-0.000906176	-0.000504345
0.012	0.000217041	-0.00091908	-0.000833319	-0.000426834
0.013	0.000288339	-0.00080157	-0.000732262	-0.000325804
0.014	0.000369236	-0.00066966	-0.000616806	-0.000213734
0.015	0.000438734	-0.00055395	-0.000516949	-0.000115103
0.016	0.000499831	-0.00045144	-0.000428492	-2.51126e-05
0.017	0.000552528	-0.00036093	-0.000350235	5.47979e-05
0.018	0.000567426	-0.00032982	-0.000325979	9.19883e-05
0.019	0.000555923	-0.000340111	-0.000338922	0.000100379
0.02	0.000521021	-0.000387001	-0.000383665	8.33293e-05
0.021	0.000435118	-0.000516091	-0.000500409	7.23974e-06
0.022	0.000353415	-0.000640981	-0.000612352	-6.50098e-05
0.023	0.000250713	-0.000799471	-0.000753095	-0.000161259
0.024	0.00014021	-0.000972961	-0.000907038	-0.000269029
0.025	3.15077e-05	-0.00114	-0.00106	-0.000373438
0.026	-6.93949e-05	-0.0013	-0.0012	-0.000470168
0.027	-0.000156498	-0.00144	-0.00132	-0.000553937
0.028	-0.0002016	-0.00151	-0.00138	-0.000589707
0.029	-0.000221503	-0.00154	-0.0014	-0.000596677
0.03	-0.000218005	-0.00153	-0.0014	-0.000578206
0.031	-0.000160508	-0.00144	-0.00132	-0.000499736
0.032	-0.00010841	-0.00135	-0.00125	-0.000425105
0.033	-3.3513e-05	-0.00122	-0.00114	-0.000324075
0.034	5.51844e-05	-0.00107	-0.00101	-0.000205764
0.035	0.000136082	-0.000928351	-0.000893414	-9.56138e-05
0.036	0.000211579	-0.000794641	-0.000782757	9.7367e-06
0.037	0.000273277	-0.000680131	-0.000690101	0.000100207
0.038	0.000292974	-0.000629821	-0.000654444	0.000146998
0.039	0.000288071	-0.000617311	-0.000651187	0.000167868
0.04	0.000268169	-0.000628801	-0.00066773	0.000172419
0.041	0.000200266	-0.000716491	-0.000750874	0.000121769
0.042	0.000134764	-0.000801181	-0.000831017	7.59195e-05
0.043	4.52611e-05	-0.000923071	-0.00094356	3.66994e-06
0.044	-5.68415e-05	-0.00106	-0.00108	-9.10186e-05
0.045	-0.000158344	-0.0012	-0.00121	-0.000191516
0.046	-0.000246647	-0.00132	-0.00132	-0.000278574
0.047	-0.000316949	-0.00142	-0.00141	-0.000346432
0.048	-0.000344652	-0.00144	-0.00143	-0.00036437
0.049	-0.000349554	-0.00143	-0.00143	-0.000358308
0.05	-0.000337057	-0.00139	-0.00141	-0.000332566
0.051	-0.00027116	-0.00127	-0.00131	-0.000246823
0.052	-0.000206462	-0.00114	-0.00121	-0.000162521
0.053	-0.000116565	-0.000978571	-0.00108	-4.9419e-05
0.054	-1.04674e-05	-0.000791461	-0.000923336	8.00032e-05
0.055	8.423e-05	-0.000621151	-0.000783279	0.000198385
0.056	0.000167527	-0.000466442	-0.000658223	0.000303807
0.057	0.000234625	-0.000338132	-0.000555366	0.00039147
0.058	0.000263922	-0.000270422	-0.000504109	0.000437852
0.059	0.00027042	-0.000235712	-0.000481052	0.000459754
0.06	0.000261917	-0.000225002	-0.000478996	0.000463896
0.061	0.000199415	-0.000298892	-0.000550139	0.000408038
0.062	0.000135712	-0.000375182	-0.000623082	0.000352661
0.063	4.50093e-05	-0.000492872	-0.000733826	0.000267043
0.064	-5.82932e-05	-0.000633962	-0.000864369	0.000166545
0.065	-0.000157396	-0.000767252	-0.000987112	7.1807e-05
0.066	-0.000242698	-0.000881342	-0.00109	-1.04508e-05
0.067	-0.000315401	-0.000976232	-0.00118	-7.83086e-05
0.068	-0.000347304	-0.00101	-0.00121	-0.000101526
0.069	-0.000360006	-0.00102	-0.00122	-0.000106504
0.07	-0.000354709	-0.000995702	-0.00121	-9.37221e-05
0.071	-0.000293011	-0.000889592	-0.00111	-1.94999e-05
0.072	-0.000230114	-0.000778682	-0.00102	5.61622e-05
0.073	-0.000140817	-0.000628172	-0.000887858	0.000160624
0.074	-4.01191e-05	-0.000459062	-0.000740601	0.000278527
0.075	4.49783e-05	-0.000312152	-0.000611945	0.000378669
0.076	0.000121676	-0.000178442	-0.000496488	0.000468731
0.077	0.000186373	-6.51321e-05	-0.000398431	0.000545353
0.078	0.000216271	-5.82211e-06	-0.000350174	0.000582615
0.079	0.000224568	2.04879e-05	-0.000330718	0.000596357
0.08	0.000217865	1.91978e-05	-0.000336461	0.00059138
0.081	0.000154763	-6.96922e-05	-0.000418404	0.000524962
0.082	9.28602e-05	-0.000159782	-0.000502148	0.000458064
0.083	6.9576e-06	-0.000289472	-0.000619491	0.000362366
0.084	-8.6145e-05	-0.000435362	-0.000748234	0.000256108
0.085	-0.000169648	-0.000565652	-0.000861977	0.00015945
0.086	-0.00024235	-0.000680342	-0.000961921	7.28726e-05
0.087	-0.000301853	-0.000776432	-0.00104	6.94788e-07
0.088	-0.000322955	-0.000810722	-0.00107	-2.9723e-05
0.089	-0.000323658	-0.000812612	-0.00107	-3.90209e-05
0.09	-0.000303961	-0.000779702	-0.00104	-2.43187e-05
0.091	-0.000224263	-0.000651392	-0.000925837	5.61435e-05
0.092	-0.000146366	-0.000522482	-0.00081278	0.000135646
0.093	-4.62683e-05	-0.000361773	-0.000670923	0.000238188
0.094	6.22291e-05	-0.000186663	-0.000518867	0.00034841
0.095	0.000156927	-3.19526e-05	-0.00038481	0.000442792
0.096	0.000246224	0.000113757	-0.000259153	0.000530454
0.097	0.000324121	0.000242067	-0.000148496	0.000607556
0.098	0.000366619	0.000316377	-8.34397e-05	0.000645299
0.099	0.000382116	0.000349287	-5.3783e-05	0.000653761
0.1	0.000376014	0.000347397	-5.35262e-05	0.000638223
0.101	0.000315311	0.000260307	-0.000127069	0.000562205
0.102	0.000257008	0.000175017	-0.000199413	0.000486667
0.103	0.000176506	5.31272e-05	-0.000301756	0.00038713
0.104	8.76033e-05	-8.19628e-05	-0.000415499	0.000277992
0.105	2.30069e-06	-0.000211053	-0.000525643	0.000173654
0.106	-7.88019e-05	-0.000335943	-0.000630386	7.3636e-05
0.107	-0.000148504	-0.000444633	-0.000720129	-1.39018e-05
0.108	-0.000178007	-0.000492123	-0.000757672	-5.91996e-05
0.109	-0.00018351	-0.000503013	-0.000761616	-7.85775e-05
0.11	-0.000165012	-0.000479103	-0.000734359	-7.25153e-05
0.111	-9.07148e-05	-0.000367593	-0.000631502	-5.49312e-06
0.112	-2.30174e-05	-0.000264483	-0.000537045	5.62491e-05
0.113	6.568e-05	-0.000127173	-0.000413189	0.000141511
0.114	0.000162777	2.81369e-05	-0.000274932	0.000238293
0.115	0.000249075	0.000168447	-0.000149875	0.000325956
0.116	0.000331172	0.000300957	-3.08184e-05	0.000407858
0.117	0.00040007	0.000413067	7.02383e-05	0.00047536
0.118	0.000428767	0.000460977	0.000115495	0.000495822
0.119	0.000427464	0.000464487	0.000118152	0.000484124
0.12	0.000409362	0.000439197	9.62085e-05	0.000452746
0.121	0.000340259	0.000332907	3.46527e-06	0.000362809
0.122	0.000268757	0.000224217	-9.2278e-05	0.000271911
0.123	0.000175654	7.83267e-05	-0.000218021	0.000157013
0.124	7.05515e-05	-8.55634e-05	-0.000360565	2.86751e-05
0.125	-3.21511e-05	-0.000244653	-0.000498908	-9.72627e-05
0.126	-0.000125254	-0.000388743	-0.000623451	-0.000212161
0.127	-0.000198556	-0.000503433	-0.000722794	-0.000307858
0.128	-0.000228659	-0.000548523	-0.000760938	-0.000355556
0.129	-0.000235961	-0.000554613	-0.000763681	-0.000356849
0.13	-0.000225864	-0.000530104	-0.000740624	-0.000336014
0.131	-0.000165967	-0.000423394	-0.000646167	-0.000257099
0.132	-0.000108469	-0.000318484	-0.000552911	-0.000179624
0.133	-2.27718e-05	-0.000169174	-0.000419454	-7.19095e-05
0.134	7.55257e-05	2.93637e-06	-0.000266797	5.11653e-05
0.135	0.000166023	0.000163046	-0.00012434	0.00016464
0.136	0.00024932	0.000311156	7.31634e-06	0.000268995
0.137	0.000314618	0.000434066	0.000116173	0.00035511
0.138	0.000339115	0.000495176	0.00016923	0.000398025
0.139	0.000340213	0.000523286	0.000192887	0.000416939
0.14	0.00032871	0.000529196	0.000199143	0.000421934
0.141	0.000266808	0.000457706	0.0001382	0.000372209
0.142	0.000203705	0.000386216	7.66568e-05	0.000323924
0.143	0.000116602	0.000276326	-1.84865e-05	0.000248759
0.144	1.56998e-05	0.000147836	-0.00013103	0.000159193
0.145	-7.80028e-05	2.77461e-05	-0.000235173	7.73082e-05
0.146	-0.000160305	-7.3744e-05	-0.000321916	8.86301e-06
0.147	-0.000229408	-0.000155434	-0.00039006	-4.51822e-05
0.148	-0.000261311	-0.000161501	-0.000405403	-5.55474e-05
0.149	-0.000277613	-0.000139757	-0.000400946	-4.81526e-05
0.15	-0.000281316	-9.76131e-05	-0.000379689	-2.63578e-05
0.151	-0.000232218	2.49309e-05	-0.000288833	5.3037e-05
0.152	-0.000182521	0.000149875	-0.000197376	0.000131472
0.153	-0.000108223	0.000313219	-7.23191e-05	0.000237747
0.154	-2.61261e-05	0.000489763	6.35376e-05	0.000352661
0.155	4.86112e-05	0.000641707	0.000175994	0.000450776
0.156	0.000124079	0.000772051	0.000269851	0.000534491
0.157	0.000181547	0.000875995	0.000344119	0.000599486
0.158	0.000199414	0.000919939	0.000377187	0.000622241
0.159	0.000195682	0.000929683	0.000380855	0.000620035
0.16	0.00017335	0.000909427	0.000358124	0.00059863
0.161	9.58173e-05	0.000802771	0.000259192	0.000516745
0.162	1.1685e-05	0.000687715	0.000150661	0.0004291
0.163	-9.94474e-05	0.000528259	4.32886e-06	0.000309775
0.164	-0.00022198	0.000350203	-0.000158803	0.00017797
0.165	-0.000336112	0.000182947	-0.000311734	5.43243e-05
0.166	-0.000439444	3.24915e-05	-0.000451466	-5.82809e-05
0.167	-0.000528977	-9.87644e-05	-0.000575598	-0.000156966
0.168	-0.000578309	-0.00016642	-0.000645129	-0.000210051
0.169	-0.000606041	-0.000199876	-0.000685861	-0.000240096
0.17	-0.000609774	-0.000194932	-0.000692393	-0.000243262
0.171	-0.000551706	-9.39883e-05	-0.000613124	-0.000179227
0.172	-0.000489438	1.53558e-05	-0.000527256	-0.000110872
0.173	-0.000404371	0.0001625	-0.000408388	-1.56372e-05
0.174	-0.000310303	0.000324044	-0.000279319	8.87176e-05
0.175	-0.000227035	0.000468788	-0.000165251	0.000181552
0.176	-0.000147368	0.000606932	-5.71826e-05	0.000269587
0.177	-7.54998e-05	0.000730076	3.70857e-05	0.000347542
0.178	-3.66322e-05	0.00079982	8.45541e-05	0.000388057
0.179	-1.81645e-05	0.000834764	0.000101422	0.000405052
0.18	-1.88968e-05	0.000837308	9.06908e-05	0.000401886
0.181	-7.30291e-05	0.000755852	5.55914e-06	0.000338721
0.182	-0.000127161	0.000671996	-8.19725e-05	0.000274596
0.183	-0.000200494	0.00055274	-0.000200104	0.000186471
0.184	-0.000277426	0.000422684	-0.000325436	9.45056e-05
0.185	-0.000345358	0.000304628	-0.000439967	1.11804e-05
0.186	-0.000408491	0.000193172	-0.000547899	-6.73448e-05
0.187	-0.000460823	9.55164e-05	-0.000641431	-0.00013435
0.188	-0.000475355	5.60605e-05	-0.000682162	-0.000160555
0.189	-0.000464688	5.26045e-05	-0.000689294	-0.0001618
0.19	-0.00043122	8.27485e-05	-0.000666426	-0.000137606
0.191	-0.000340752	0.000196893	-0.000569157	-5.53307e-05
0.192	-0.000253285	0.000305637	-0.000478489	2.40641e-05
0.193	-0.000147217	0.000441381	-0.000363221	0.000125059
0.194	-2.97493e-05	0.000589725	-0.000237152	0.000235654
0.195	7.69184e-05	0.000722469	-0.000126084	0.000334248
0.196	0.000180586	0.000846813	-2.10156e-05	0.000426603
0.197	0.000271654	0.000951357	6.60527e-05	0.000505038
0.198	0.000326721	0.000998301	0.000103921	0.000543153
0.199	0.000354789	0.001	0.000103389	0.000551028
0.2	0.000366657	0.000978189	8.00578e-05	0.000539703
0.201	0.000329324	0.000873333	-1.40739e-05	0.000471257
0.202	0.000293792	0.000769677	-0.000105806	0.000404252
0.203	0.00023906	0.000633021	-0.000225737	0.000314207
0.204	0.000180127	0.000474472	-0.000351669	0.000217922
0.205	9.71196e-05	0.000289163	-0.0004692	0.000128357
0.206	-3.56744e-06	0.000117053	-0.000572932	4.98313e-05
0.207	-8.20545e-05	-2.50569e-05	-0.000649064	-6.61385e-06
0.208	-0.000116741	-9.69666e-05	-0.000666995	-1.5059e-05
0.209	-0.000121428	-0.000125076	-0.000646527	-1.27109e-05
0.21	-0.000105115	-0.000120186	-0.000598459	-1.4195e-05
0.211	-3.60025e-05	-3.06958e-05	-0.00047719	4.2401e-05
0.212	3.25105e-05	6.11945e-05	-0.000354122	0.000100437
0.213	0.000126823	0.000195685	-0.000194454	0.000186313
0.214	0.000236736	0.000355375	-1.43854e-05	0.000288029
0.215	0.000335249	0.000503065	0.000154283	0.000381105
0.216	0.000427762	0.000641156	0.000316951	0.000468901
0.217	0.000502275	0.000754646	0.00045622	0.000539897
0.218	0.000539588	0.000807536	0.000543288	0.000569612
0.219	0.000549301	0.000820226	0.000594356	0.000570048
0.22	0.000545814	0.000811317	0.000627425	0.000557044
0.221	0.000491927	0.000723207	0.000591493	0.0004874
0.222	0.00043804	0.000636297	0.000556761	0.000419196
0.223	0.000358953	0.000509188	0.00048603	0.000323632
0.224	0.000269066	0.000363478	0.00037777	0.000217028
0.225	0.000181579	0.000223768	0.000247318	0.000114744
0.226	0.000104892	9.90583e-05	0.000131865	2.39799e-05
0.227	4.86053e-05	2.54859e-06	4.04127e-05	-4.56642e-05
0.228	3.25182e-05	-2.97611e-05	5.36029e-06	-7.06682e-05
0.229	3.74312e-05	-2.78709e-05	2.70787e-06	-7.02323e-05
0.23	5.61442e-05	-7.80593e-07	2.28554e-05	-5.25164e-05
0.231	0.000127057	0.00010791	0.000115003	2.27996e-05
0.232	0.00019977	0.0002226	0.000211351	0.000101955
0.233	0.000298283	0.00037569	0.000342498	0.000210391
0.234	0.000407596	0.00054618	0.000489246	0.000332267
0.235	0.000503109	0.000696871	0.000619193	0.000441183
0.236	0.000590222	0.000832561	0.000737741	0.000540499
0.237	0.000658135	0.000940051	0.000830488	0.000618695
0.238	0.000691848	0.000992342	0.000874636	0.000658971
0.239	0.000700961	0.00101	0.000888184	0.000675247
0.24	0.000698074	0.00101	0.000883731	0.000679043
0.241	0.000645387	0.000924212	0.000809079	0.000626679
0.242	0.0005873	0.000833703	0.000727826	0.000570475
0.243	0.000501013	0.000698193	0.000607574	0.000483551
0.244	0.000406926	0.000548883	0.000476522	0.000387507
0.245	0.000323639	0.000415773	0.000358669	0.000301063
0.246	0.000252352	0.000298264	0.000255817	0.000227579
0.247	0.000196665	0.000205354	0.000173364	0.000170414
0.248	0.000175178	0.000168844	0.000138912	0.00015165
0.249	0.000170491	0.000160535	0.000129659	0.000152566
0.25	0.000185004	0.000179825	0.000143807	0.000173162
0.251	0.000255317	0.000287915	0.000233555	0.000255198
0.252	0.00032923	0.000400805	0.000328702	0.000340594
0.253	0.000425943	0.000549696	0.00045505	0.00045047
0.254	0.000529256	0.000711786	0.000590997	0.000568986
0.255	0.000616969	0.000852276	0.000707745	0.000669742
0.256	0.000696282	0.000980166	0.000811892	0.000761378
0.257	0.000760595	0.00109	0.00089504	0.000836694
0.258	0.000793708	0.00114	0.000935588	0.00087841
0.259	0.000801621	0.00116	0.000941335	0.000891806
0.26	0.000792134	0.00115	0.000921883	0.000883602
0.261	0.000725047	0.00105	0.00082563	0.000811557
0.262	0.00065016	0.000939308	0.000719178	0.000730873
0.263	0.000552473	0.000791798	0.000581526	0.000623789
0.264	0.000450586	0.000638889	0.000439073	0.000512385
0.265	0.000357099	0.000499779	0.000306821	0.000409621
0.266	0.000266612	0.000366069	0.000181768	0.000312137
0.267	0.000188125	0.000252159	7.35158e-05	0.000226653
0.268	0.000142038	0.00019045	9.66339e-06	0.000177169
0.269	0.000119951	0.00016594	-1.9989e-05	0.000154565
0.27	0.000122464	0.00017863	-1.60415e-05	0.000157881
0.271	0.000183177	0.000283721	6.71061e-05	0.000223597
0.272	0.00024149	0.000386411	0.000148454	0.000288833
0.273	0.000319603	0.000530931	0.000256801	0.000376149
0.274	0.000404316	0.00070111	0.000374749	0.000470665
0.275	0.000475229	0.000852089	0.000475896	0.0005503
0.276	0.000540742	0.000994067	0.000568644	0.000624656
0.277	0.000593655	0.00112	0.000643992	0.000683172
0.278	0.000611168	0.00119	0.000672539	0.000702808
0.279	0.000595681	0.0012	0.000657287	0.000684524
0.28	0.000558594	0.00119	0.000612634	0.00064224
0.281	0.000466907	0.00108	0.000493582	0.000545705
0.282	0.000372819	0.000973539	0.000380572	0.000478076
0.283	0.000259532	0.000833518	0.000253236	0.000387886
0.284	0.000140245	0.000683297	0.0001175	0.000290977
0.285	2.68626e-05	0.000537275	-1.28355e-05	0.000196947
0.286	-4.98999e-05	0.000394854	-0.000140171	0.000104838
0.287	-0.000108662	0.000278233	-0.000245907	3.04882e-05
0.288	-0.000130825	0.000221011	-0.000300043	-2.58132e-06
0.289	-0.000122988	0.00020759	-0.000313979	-4.93085e-06
0.29	-9.53501e-05	0.000226569	-0.000300915	1.43196e-05
0.291	-1.79126e-05	0.000325947	-0.000218251	8.87701e-05
0.292	5.23248e-05	0.000419926	-0.000140387	0.000159381
0.293	0.000146562	0.000550505	-3.07229e-05	0.000253991
0.294	0.000248	0.000692483	8.97411e-05	0.000356282
0.295	0.000337437	0.000819462	0.000196405	0.000448492
0.296	0.000422675	0.000939841	0.000295869	0.000533022
0.297	0.000488112	0.00103	0.000370133	0.000597873
0.298	0.00051455	0.00107	0.000389797	0.000620483
0.299	0.000510387	0.00105	0.000368061	0.000611414
0.3	0.000494224	0.00102	0.000326526	0.000587944
0.301	0.000430062	0.000921334	0.00021959	0.000511195
0.302	0.000364099	0.000815512	0.000110254	0.000432525
0.303	0.000275937	0.000677291	-2.90822e-05	0.000328896
0.304	0.000179374	0.00052527	-0.000180418	0.000216146
0.305	8.70117e-05	0.000380448	-0.000325754	0.000107717
0.306	3.04917e-06	0.000250027	-0.00045969	1.03272e-05
0.307	-5.93134e-05	0.000153806	-0.000563026	-6.45023e-05
0.308	-8.44759e-05	0.000119984	-0.000611162	-9.56518e-05
0.309	-8.56385e-05	0.000122763	-0.000625698	-0.000100881
0.31	-7.2401e-05	0.000153142	-0.000619234	-8.83509e-05
0.311	-1.05636e-05	0.00026092	-0.00054497	-2.06204e-05
0.312	5.24739e-05	0.000373499	-0.000467706	4.85501e-05
0.313	0.000144311	0.000529278	-0.000350242	0.000147481
0.314	0.000244549	0.000702456	-0.000217777	0.000257931
0.315	0.000330386	0.000858235	-0.000101513	0.000354942
0.316	0.000407224	0.000999014	9.50641e-07	0.000440432
0.317	0.000461861	0.00111	7.58147e-05	0.000503842
0.318	0.000481099	0.00116	0.000103279	0.000527893
0.319	0.000474536	0.00118	9.89428e-05	0.000525063
0.32	0.000452974	0.00117	7.60069e-05	0.000504954
0.321	0.000379811	0.00108	-1.4729e-05	0.000430604
0.322	0.000298248	0.000985686	-0.000115665	0.000349055
0.323	0.000190886	0.000844464	-0.000252001	0.000239185
0.324	7.21233e-05	0.000687043	-0.000403337	0.000116836
0.325	-4.06392e-05	0.000539222	-0.000543873	1.68627e-06
0.326	-0.000142002	0.0004082	-0.000668809	-0.000100983
0.327	-0.000224164	0.000307779	-0.000766145	-0.000182533
0.328	-0.000273327	0.000260758	-0.000816681	-0.000225682
0.329	-0.000302689	0.000244336	-0.000842016	-0.000246752
0.33	-0.000314052	0.000256715	-0.000841552	-0.000247181
0.331	-0.000272014	0.000354894	-0.000765488	-0.000187611
0.332	-0.000222777	0.000464472	-0.000677865	-0.00012084
0.333	-0.00014834	0.000613051	-0.000520146	-2.57499e-05
0.334	-6.97021e-05	0.00077183	-0.000357027	7.60605e-05
0.335	-7.26466e-06	0.000907808	-0.000215508	0.000161551
0.336	4.67728e-05	0.00103	-8.41888e-05	0.000238401
0.337	8.28103e-05	0.00113	2.31304e-05	0.000296532
0.338	8.76477e-05	0.00118	8.90495e-05	0.000322022
0.339	6.66852e-05	0.00119	0.000120169	0.000321593
0.34	2.71226e-05	0.00118	0.000127888	0.000301483
0.341	-6.82399e-05	0.00108	6.18071e-05	0.000222814
0.342	-0.000176202	0.000964459	-1.68738e-05	0.000133104
0.343	-0.000311165	0.000812437	-0.000126155	1.60348e-05
0.344	-0.000458728	0.000651416	-0.000243835	-0.000109195
0.345	-0.00060209	0.000503595	-0.000348916	-0.000223864
0.346	-0.000747253	0.000365973	-0.000446197	-0.000331334
0.347	-0.000890015	0.000246352	-0.000526078	-0.000427283
0.348	-0.00101	0.000171731	-0.000565759	-0.000492993
0.349	-0.00112	0.000132509	-0.00057184	-0.000534702
0.35	-0.00122	0.000129288	-0.00054612	-0.000554332
0.351	-0.00129	0.000211267	-0.000445401	-0.000516361
0.352	-0.00136	0.000294445	-0.000343482	-0.000479831
0.353	-0.00144	0.000403424	-0.000217563	-0.0004265
0.354	-0.00153	0.000516603	-8.80438e-05	-0.00037509
0.355	-0.00166	0.000601581	1.92754e-05	-0.000344319
0.356	-0.00182	0.00067456	0.000117595	-0.000325069
0.357	-0.00202	0.000720539	0.000193114	-0.000327419
0.358	-0.00227	0.000710717	0.000223633	-0.000370568
0.359	-0.00259	0.000646896	0.000207952	-0.000454518
0.36	-0.00295	0.000544675	0.000160471	-0.000569187
0.361	-0.00339	0.000355453	3.73904e-05	-0.000749617
0.362	-0.00387	0.000153032	-9.76904e-05	-0.000942046
0.363	-0.0044	-8.41894e-05	-0.000260971	-0.00116
0.364	-0.00495	-0.000331011	-0.000433852	-0.00139
0.365	-0.00552	-0.000571832	-0.000598933	-0.00162
0.366	-0.00612	-0.000815053	-0.000762814	-0.00186
0.367	-0.00673	-0.00104	-0.000908095	-0.00209
0.368	-0.00733	-0.00121	-0.001	-0.00228
0.369	-0.00791	-0.00133	-0.00106	-0.00244
0.37	-0.0085	-0.00142	-0.00109	-0.00259
0.371	-0.00906	-0.00143	-0.00104	-0.00268
0.372	-0.00964	-0.00144	-0.001	-0.00278
0.373	-0.01022	-0.00142	-0.00093198	-0.00286
0.374	-0.01081	-0.00138	-0.00085046	-0.00293
0.375	-0.01142	-0.00136	-0.000784541	-0.00302
0.376	-0.01206	-0.00134	-0.000721022	-0.00312
0.377	-0.01272	-0.00134	-0.000677903	-0.00324
0.378	-0.01343	-0.0014	-0.000680984	-0.0034
0.379	-0.01419	-0.00149	-0.000724865	-0.00359
0.38	-0.01497	-0.00161	-0.000791545	-0.0038
0.381	-0.01581	-0.00181	-0.000922426	-0.00406
0.382	-0.01666	-0.002	-0.00105	-0.00433
0.383	-0.01755	-0.00222	-0.00121	-0.00461
0.384	-0.01844	-0.00244	-0.00137	-0.0049
0.385	-0.01934	-0.00265	-0.00152	-0.00519
0.386	-0.02024	-0.00284	-0.00166	-0.00546
0.387	-0.02112	-0.00299	-0.00176	-0.00569
0.388	-0.02196	-0.00307	-0.00181	-0.00589
0.389	-0.02279	-0.00309	-0.00181	-0.00604
0.39	-0.0236	-0.00308	-0.00179	-0.00617
0.391	-0.02438	-0.00299	-0.0017	-0.00625
0.392	-0.02515	-0.00289	-0.00161	-0.00631
0.393	-0.02591	-0.00273	-0.00148	-0.00634
0.394	-0.02667	-0.00256	-0.00133	-0.00635
0.395	-0.02744	-0.0024	-0.0012	-0.00637
0.396	-0.02823	-0.00224	-0.00107	-0.00639
0.397	-0.02904	-0.0021	-0.00097472	-0.00643
0.398	-0.02989	-0.00202	-0.0009244	-0.00649
0.399	-0.03077	-0.00197	-0.000911881	-0.00659
0.4	-0.03166	-0.00194	-0.000916762	-0.00669
0.401	-0.03259	-0.00197	-0.000982243	-0.00683
0.402	-0.03353	-0.00201	-0.00105	-0.00697
0.403	-0.03449	-0.00208	-0.00116	-0.00713
0.404	-0.03545	-0.00216	-0.00128	-0.0073
0.405	-0.03641	-0.00223	-0.00139	-0.00745
0.406	-0.03734	-0.00228	-0.00149	-0.00759
0.407	-0.03825	-0.00229	-0.00156	-0.0077
0.408	-0.03912	-0.00225	-0.00158	-0.00777
0.409	-0.03996	-0.00218	-0.00158	-0.00781
0.41	-0.04077	-0.00208	-0.00155	-0.00784
0.411	-0.04153	-0.0019	-0.00146	-0.00781
0.412	-0.04226	-0.00171	-0.00136	-0.00776
0.413	-0.04296	-0.00149	-0.00123	-0.00769
0.414	-0.04364	-0.00125	-0.00109	-0.00762
0.415	-0.04432	-0.00105	-0.000979775	-0.00756
0.416	-0.04499	-0.000857921	-0.000880255	-0.00751
0.417	-0.04567	-0.000699142	-0.000808936	-0.00748
0.418	-0.04637	-0.000590763	-0.000781417	-0.00748
0.419	-0.04707	-0.000526785	-0.000791098	-0.00751
0.42	-0.04778	-0.000490406	-0.000821779	-0.00756
0.421	-0.04851	-0.000535027	-0.00092206	-0.00766
0.422	-0.04925	-0.000602449	-0.00104	-0.00778
0.423	-0.04999	-0.00071007	-0.00119	-0.00793
0.424	-0.05072	-0.000829691	-0.00135	-0.00808
0.425	-0.05143	-0.000936713	-0.0015	-0.00821
0.426	-0.05211	-0.00103	-0.00164	-0.00834
0.427	-0.05275	-0.00111	-0.00175	-0.00845
0.428	-0.05336	-0.00114	-0.00183	-0.00853
0.429	-0.05392	-0.00114	-0.00187	-0.00858
0.43	-0.05445	-0.00111	-0.00188	-0.00861
0.431	-0.05491	-0.000995641	-0.00182	-0.00857
0.432	-0.05535	-0.000869862	-0.00175	-0.00853
0.433	-0.05575	-0.000713483	-0.00165	-0.00846
0.434	-0.05613	-0.000550505	-0.00154	-0.00838
0.435	-0.05652	-0.000414526	-0.00146	-0.00832
0.436	-0.05691	-0.000286347	-0.00138	-0.00827
0.437	-0.05729	-0.000179769	-0.00132	-0.00823
0.438	-0.05769	-0.00012179	-0.0013	-0.00822
0.439	-0.05811	-0.000111811	-0.00132	-0.00824
0.44	-0.05854	-0.000136033	-0.00138	-0.00829
0.441	-0.05901	-0.000244854	-0.0015	-0.00839
0.442	-0.05948	-0.000370476	-0.00164	-0.00851
0.443	-0.05996	-0.000524897	-0.00181	-0.00864
0.444	-0.06043	-0.000682918	-0.00198	-0.00878
0.445	-0.06089	-0.00083194	-0.00213	-0.0089
0.446	-0.06134	-0.000978561	-0.00229	-0.00903
0.447	-0.06176	-0.0011	-0.00242	-0.00914
0.448	-0.06215	-0.00118	-0.00251	-0.00921
0.449	-0.0625	-0.0012	-0.00256	-0.00925
0.45	-0.06282	-0.00119	-0.00256	-0.00926
0.451	-0.06307	-0.00109	-0.0025	-0.00921
0.452	-0.06333	-0.000990689	-0.00243	-0.00916
0.453	-0.06356	-0.00086371	-0.00234	-0.00909
0.454	-0.06378	-0.000726532	-0.00224	-0.00901
0.455	-0.06401	-0.000611553	-0.00216	-0.00895
0.456	-0.06423	-0.000495974	-0.00208	-0.00889
0.457	-0.06447	-0.000404996	-0.00202	-0.00884
0.458	-0.06474	-0.000366217	-0.002	-0.00883
0.459	-0.06503	-0.000382038	-0.00203	-0.00886
0.46	-0.06535	-0.00042906	-0.00209	-0.00891
0.461	-0.0657	-0.000547481	-0.00221	-0.00901
0.462	-0.06605	-0.000671302	-0.00233	-0.00911
0.463	-0.0664	-0.000821524	-0.00247	-0.00922
0.464	-0.06676	-0.000982545	-0.00261	-0.00935
0.465	-0.06711	-0.00114	-0.00275	-0.00946
0.466	-0.06745	-0.00128	-0.00288	-0.00957
0.467	-0.06775	-0.00139	-0.00297	-0.00965
0.468	-0.06801	-0.00144	-0.00302	-0.00969
0.469	-0.06822	-0.00144	-0.00307	-0.0097
0.47	-0.06841	-0.0014	-0.00308	-0.00968
0.471	-0.06854	-0.00129	-0.00303	-0.0096
0.472	-0.06866	-0.00118	-0.00298	-0.00953
0.473	-0.06875	-0.00102	-0.00288	-0.00942
0.474	-0.06881	-0.000846158	-0.00277	-0.0093
0.475	-0.06887	-0.00069278	-0.00268	-0.00919
0.476	-0.06893	-0.000543001	-0.00259	-0.00909
0.477	-0.06901	-0.000429823	-0.00253	-0.00901
0.478	-0.06911	-0.000371244	-0.00251	-0.00897
0.479	-0.06922	-0.000357065	-0.00254	-0.00895
0.48	-0.06933	-0.000356687	-0.00257	-0.00895
0.481	-0.06948	-0.000421108	-0.00266	-0.00899
0.482	-0.06963	-0.000498129	-0.00276	-0.00905
0.483	-0.06978	-0.000607551	-0.0029	-0.00912
0.484	-0.06994	-0.000730772	-0.00304	-0.0092
0.485	-0.07009	-0.000840793	-0.00317	-0.00928
0.486	-0.07021	-0.000934015	-0.00329	-0.00934
0.487	-0.0703	-0.000987036	-0.00337	-0.00937
0.488	-0.07035	-0.000989657	-0.0034	-0.00937
0.489	-0.07036	-0.000949079	-0.0034	-0.00933
0.49	-0.07036	-0.0008839	-0.00338	-0.00928
0.491	-0.0703	-0.000748521	-0.00329	-0.00918
0.492	-0.07024	-0.000602943	-0.0032	-0.00907
0.493	-0.07014	-0.000415364	-0.00306	-0.00894
0.494	-0.07003	-0.000217585	-0.00292	-0.00879
0.495	-0.06994	-4.20067e-05	-0.00281	-0.00867
0.496	-0.06984	0.000124572	-0.00269	-0.00855
0.497	-0.06976	0.000255751	-0.00261	-0.00845
0.498	-0.06971	0.000346129	-0.00257	-0.00839
0.499	-0.06967	0.000396308	-0.00256	-0.00835
0.5	-0.06965	0.000420687	-0.00257	-0.00833
0.501	-0.06967	0.000367065	-0.00266	-0.00836
0.502	-0.06969	0.000288844	-0.00276	-0.00841
0.503	-0.06974	0.000177023	-0.00289	-0.00849
0.504	-0.06978	5.08012e-05	-0.00303	-0.00857
0.505	-0.06981	-6.22201e-05	-0.00315	-0.00864
0.506	-0.06983	-0.000161441	-0.00326	-0.0087
0.507	-0.06982	-0.000228263	-0.00335	-0.00874
0.508	-0.06979	-0.000255484	-0.00339	-0.00875
0.509	-0.06972	-0.000245505	-0.0034	-0.00873
0.51	-0.06964	-0.000206127	-0.00339	-0.00869
0.511	-0.06951	-8.57482e-05	-0.0033	-0.00859
0.512	-0.06937	4.90305e-05	-0.0032	-0.00849
0.513	-0.06921	0.000218009	-0.00307	-0.00836
0.514	-0.06905	0.000388188	-0.00294	-0.00822
0.515	-0.06892	0.000529566	-0.00283	-0.00811
0.516	-0.0688	0.000656545	-0.00273	-0.00801
0.517	-0.06872	0.000752324	-0.00265	-0.00793
0.518	-0.06868	0.000801302	-0.00262	-0.00788
0.519	-0.06868	0.000799881	-0.00261	-0.00787
0.52	-0.06872	0.00076366	-0.00261	-0.00788
0.521	-0.06882	0.000646438	-0.00268	-0.00795
0.522	-0.06895	0.000509417	-0.00277	-0.00803
0.523	-0.06912	0.000339996	-0.00288	-0.00814
0.524	-0.06931	0.000165877	-0.003	-0.00825
0.525	-0.06951	1.31151e-05	-0.00311	-0.00836
0.526	-0.06972	-0.000133047	-0.00321	-0.00846
0.527	-0.06994	-0.000256409	-0.00329	-0.00855
0.528	-0.07015	-0.00034317	-0.00334	-0.00861
0.529	-0.07035	-0.000384932	-0.00334	-0.00864
0.53	-0.07054	-0.000388294	-0.00332	-0.00864
0.531	-0.07069	-0.000314856	-0.00322	-0.00859
0.532	-0.07086	-0.000235418	-0.00312	-0.00854
0.533	-0.07101	-0.00012958	-0.003	-0.00847
0.534	-0.07117	-2.07414e-05	-0.00287	-0.00839
0.535	-0.07135	6.64967e-05	-0.00277	-0.00834
0.536	-0.07154	0.000150735	-0.00267	-0.00828
0.537	-0.07174	0.000209773	-0.0026	-0.00825
0.538	-0.07197	0.000222011	-0.00257	-0.00825
0.539	-0.07223	0.000180249	-0.00259	-0.00829
0.54	-0.0725	0.000103688	-0.00264	-0.00836
0.541	-0.0728	-4.66743e-05	-0.00275	-0.00847
0.542	-0.07311	-0.000209036	-0.00288	-0.0086
0.543	-0.07341	-0.000401398	-0.00303	-0.00874
0.544	-0.07371	-0.00059556	-0.00319	-0.00889
0.545	-0.07398	-0.000778322	-0.00333	-0.00902
0.546	-0.07423	-0.000952683	-0.00347	-0.00915
0.547	-0.07445	-0.00109	-0.00358	-0.00926
0.548	-0.07461	-0.00119	-0.00365	-0.00933
0.549	-0.07472	-0.00122	-0.00367	-0.00936
0.55	-0.07479	-0.00121	-0.00366	-0.00936
0.551	-0.07479	-0.00113	-0.00359	-0.00932
0.552	-0.07478	-0.00103	-0.0035	-0.00926
0.553	-0.07472	-0.000907816	-0.0034	-0.00919
0.554	-0.07465	-0.000768378	-0.00328	-0.0091
0.555	-0.07457	-0.00064514	-0.00317	-0.00902
0.556	-0.07448	-0.000523702	-0.00307	-0.00895
0.557	-0.0744	-0.000434064	-0.00299	-0.00889
0.558	-0.07434	-0.000392425	-0.00295	-0.00887
0.559	-0.07431	-0.000399387	-0.00296	-0.00888
0.56	-0.07428	-0.000427949	-0.00299	-0.00891
0.561	-0.07429	-0.000520711	-0.00308	-0.00898
0.562	-0.0743	-0.000625473	-0.00317	-0.00906
0.563	-0.07432	-0.000760235	-0.00329	-0.00915
0.564	-0.07435	-0.000901596	-0.00342	-0.00926
0.565	-0.07436	-0.00103	-0.00354	-0.00935
0.566	-0.07436	-0.00115	-0.00364	-0.00944
0.567	-0.07433	-0.00123	-0.00371	-0.00949
0.568	-0.07427	-0.00126	-0.00373	-0.00951
0.569	-0.07418	-0.00125	-0.00372	-0.0095
0.57	-0.07408	-0.00121	-0.00368	-0.00947
0.571	-0.07393	-0.00111	-0.00359	-0.0094
0.572	-0.07377	-0.000995091	-0.00349	-0.00931
0.573	-0.07359	-0.000842453	-0.00335	-0.0092
0.574	-0.0734	-0.000682015	-0.0032	-0.00909
0.575	-0.07323	-0.000544377	-0.00308	-0.00898
0.576	-0.07306	-0.000418138	-0.00296	-0.00889
0.577	-0.07292	-0.0003303	-0.00288	-0.00882
0.578	-0.07281	-0.000288062	-0.00284	-0.00879
0.579	-0.07272	-0.000289624	-0.00284	-0.00879
0.58	-0.07265	-0.000315786	-0.00286	-0.0088
0.581	-0.07262	-0.000412748	-0.00294	-0.00886
0.582	-0.07261	-0.000531909	-0.00304	-0.00894
0.583	-0.07262	-0.000688871	-0.00317	-0.00904
0.584	-0.07263	-0.000855433	-0.00331	-0.00915
0.585	-0.07263	-0.00101	-0.00344	-0.00924
0.586	-0.07262	-0.00115	-0.00356	-0.00933
0.587	-0.07259	-0.00125	-0.00364	-0.00939
0.588	-0.07254	-0.00132	-0.0037	-0.00943
0.589	-0.07245	-0.00134	-0.00371	-0.00943
0.59	-0.07235	-0.00132	-0.00369	-0.0094
0.591	-0.07219	-0.00123	-0.00361	-0.00933
0.592	-0.07201	-0.00112	-0.0035	-0.00923
0.593	-0.07181	-0.00097509	-0.00337	-0.00911
0.594	-0.07162	-0.000824851	-0.00323	-0.00899
0.595	-0.07143	-0.000696813	-0.00312	-0.00889
0.596	-0.07125	-0.000577775	-0.00301	-0.00879
0.597	-0.07109	-0.000489337	-0.00293	-0.00871
0.598	-0.07095	-0.000443499	-0.00289	-0.00866
0.599	-0.07084	-0.000442661	-0.00288	-0.00865
0.6	-0.07075	-0.000474822	-0.0029	-0.00865
0.601	-0.0707	-0.000581984	-0.00299	-0.00871
0.602	-0.07067	-0.000713746	-0.0031	-0.00878
0.603	-0.07066	-0.000876108	-0.00324	-0.00888
0.604	-0.07064	-0.00104	-0.00338	-0.00898
0.605	-0.07061	-0.00119	-0.0035	-0.00907
0.606	-0.07058	-0.00133	-0.00361	-0.00914
0.607	-0.07052	-0.00144	-0.0037	-0.0092
0.608	-0.07045	-0.00151	-0.00375	-0.00924
0.609	-0.07034	-0.00154	-0.00376	-0.00924
0.61	-0.0702	-0.00153	-0.00374	-0.00921
0.611	-0.07002	-0.00144	-0.00365	-0.00913
0.612	-0.06984	-0.00134	-0.00355	-0.00904
0.613	-0.06963	-0.0012	-0.00342	-0.00893
0.614	-0.06943	-0.00107	-0.00329	-0.00882
0.615	-0.06924	-0.00095485	-0.00318	-0.00872
0.616	-0.06905	-0.000848412	-0.00308	-0.00863
0.617	-0.06889	-0.000771374	-0.003	-0.00856
0.618	-0.06875	-0.000735736	-0.00296	-0.00851
0.619	-0.06865	-0.000752297	-0.00297	-0.00851
0.62	-0.06857	-0.000806059	-0.00301	-0.00853
0.621	-0.06853	-0.000931221	-0.00311	-0.00859
0.622	-0.06851	-0.00107	-0.00322	-0.00867
0.623	-0.06851	-0.00123	-0.00336	-0.00877
0.624	-0.0685	-0.0014	-0.0035	-0.00886
0.625	-0.06849	-0.00156	-0.00363	-0.00895
0.626	-0.06847	-0.00171	-0.00375	-0.00903
0.627	-0.06844	-0.00183	-0.00386	-0.0091
0.628	-0.06838	-0.00191	-0.00392	-0.00913
0.629	-0.06828	-0.00193	-0.00393	-0.00912
0.63	-0.06815	-0.00191	-0.0039	-0.00908
0.631	-0.06798	-0.00182	-0.00382	-0.00899
0.632	-0.0678	-0.00172	-0.00373	-0.0089
0.633	-0.0676	-0.00159	-0.00361	-0.00878
0.634	-0.06739	-0.00147	-0.00349	-0.00867
0.635	-0.0672	-0.00136	-0.00339	-0.00856
0.636	-0.067	-0.00125	-0.00329	-0.00846
0.637	-0.06682	-0.00117	-0.00321	-0.00838
0.638	-0.06666	-0.00114	-0.00318	-0.00834
0.639	-0.06654	-0.00116	-0.00319	-0.00833
0.64	-0.06643	-0.00121	-0.00323	-0.00834
0.641	-0.06636	-0.00133	-0.00332	-0.00839
0.642	-0.06629	-0.00145	-0.00342	-0.00846
0.643	-0.06623	-0.00161	-0.00355	-0.00854
0.644	-0.06617	-0.00177	-0.00368	-0.00862
0.645	-0.0661	-0.00193	-0.0038	-0.0087
0.646	-0.06602	-0.00207	-0.00391	-0.00877
0.647	-0.0659	-0.00217	-0.00398	-0.00881
0.648	-0.06575	-0.00222	-0.00401	-0.00881
0.649	-0.06556	-0.00222	-0.00399	-0.00878
0.65	-0.06534	-0.00218	-0.00396	-0.00872
0.651	-0.06509	-0.00208	-0.00387	-0.00862
0.652	-0.06482	-0.00197	-0.00378	-0.00851
0.653	-0.06452	-0.00181	-0.00364	-0.00837
0.654	-0.06421	-0.00165	-0.0035	-0.00822
0.655	-0.06392	-0.0015	-0.00337	-0.00809
0.656	-0.06362	-0.00136	-0.00326	-0.00796
0.657	-0.06336	-0.00126	-0.00317	-0.00786
0.658	-0.06312	-0.00121	-0.00313	-0.0078
0.659	-0.06291	-0.00121	-0.00313	-0.00776
0.66	-0.06271	-0.00123	-0.00315	-0.00775
0.661	-0.06255	-0.00131	-0.00323	-0.00777
0.662	-0.0624	-0.00141	-0.00332	-0.00781
0.663	-0.06227	-0.00155	-0.00345	-0.00788
0.664	-0.06215	-0.0017	-0.00358	-0.00795
0.665	-0.06201	-0.00184	-0.0037	-0.00801
0.666	-0.06187	-0.00196	-0.00381	-0.00807
0.667	-0.06169	-0.00204	-0.00388	-0.00809
0.668	-0.06149	-0.00209	-0.00392	-0.00809
0.669	-0.06125	-0.00209	-0.00393	-0.00806
0.67	-0.06099	-0.00206	-0.0039	-0.00801
0.671	-0.06069	-0.00196	-0.00382	-0.00791
0.672	-0.06036	-0.00185	-0.00372	-0.0078
0.673	-0.06001	-0.0017	-0.00359	-0.00766
0.674	-0.05964	-0.00154	-0.00345	-0.00752
0.675	-0.05928	-0.0014	-0.00334	-0.0074
0.676	-0.05892	-0.00128	-0.00323	-0.00728
0.677	-0.05857	-0.0012	-0.00316	-0.00719
0.678	-0.05823	-0.00115	-0.00311	-0.00712
0.679	-0.0579	-0.00114	-0.00311	-0.00708
0.68	-0.05759	-0.00117	-0.00313	-0.00706
0.681	-0.0573	-0.00127	-0.00322	-0.00709
0.682	-0.05701	-0.00139	-0.00333	-0.00714
0.683	-0.05674	-0.00155	-0.00347	-0.00722
0.684	-0.05644	-0.00172	-0.00361	-0.00729
0.685	-0.05611	-0.00186	-0.00373	-0.00735
0.686	-0.05576	-0.00199	-0.00384	-0.0074
0.687	-0.05537	-0.0021	-0.00393	-0.00743
0.688	-0.05495	-0.00216	-0.00398	-0.00743
0.689	-0.05448	-0.00218	-0.004	-0.00739
0.69	-0.05396	-0.00216	-0.00397	-0.00733
0.691	-0.05339	-0.00207	-0.00388	-0.00722
0.692	-0.05279	-0.00196	-0.00378	-0.00708
0.693	-0.05216	-0.00181	-0.00365	-0.00693
0.694	-0.05151	-0.00167	-0.00351	-0.00678
0.695	-0.05088	-0.00156	-0.00341	-0.00664
0.696	-0.05024	-0.00146	-0.00331	-0.00652
0.697	-0.0496	-0.0014	-0.00324	-0.00641
0.698	-0.04899	-0.00138	-0.00321	-0.00633
0.699	-0.0484	-0.00141	-0.00322	-0.00629
0.7	-0.04784	-0.0015	-0.00328	-0.00628
0.701	-0.04732	-0.00166	-0.0034	-0.00633
0.702	-0.0468	-0.00186	-0.00354	-0.00639
0.703	-0.0463	-0.00209	-0.00371	-0.00647
0.704	-0.0458	-0.00233	-0.00388	-0.00656
0.705	-0.04529	-0.00257	-0.00405	-0.00663
0.706	-0.04477	-0.00282	-0.00422	-0.00672
0.707	-0.04424	-0.00306	-0.00436	-0.00678
0.708	-0.04369	-0.00328	-0.00448	-0.00683
0.709	-0.0431	-0.00345	-0.00456	-0.00683
0.71	-0.04248	-0.0036	-0.00461	-0.00681
0.711	-0.04182	-0.00369	-0.0046	-0.00675
0.712	-0.04115	-0.0038	-0.00459	-0.00669
0.713	-0.04047	-0.00389	-0.00458	-0.00662
0.714	-0.0398	-0.00401	-0.00457	-0.00656
0.715	-0.03914	-0.00417	-0.0046	-0.00651
0.716	-0.03848	-0.00435	-0.00463	-0.00648
0.717	-0.03785	-0.00457	-0.0047	-0.00647
0.718	-0.03724	-0.00485	-0.00482	-0.0065
0.719	-0.03668	-0.00521	-0.005	-0.00658
0.72	-0.03614	-0.00562	-0.00522	-0.00669
0.721	-0.03564	-0.0061	-0.0055	-0.00684
0.722	-0.03515	-0.0066	-0.00579	-0.00701
0.723	-0.03468	-0.00714	-0.00612	-0.00719
0.724	-0.03422	-0.00768	-0.00645	-0.00738
0.725	-0.03376	-0.00823	-0.00677	-0.00757
0.726	-0.0333	-0.00877	-0.00709	-0.00776
0.727	-0.03282	-0.00926	-0.00737	-0.00791
0.728	-0.03232	-0.00971	-0.00761	-0.00803
0.729	-0.03179	-0.01011	-0.0078	-0.00811
0.73	-0.03125	-0.01046	-0.00795	-0.00816
0.731	-0.03068	-0.01075	-0.00805	-0.00817
0.732	-0.03012	-0.01102	-0.00814	-0.00818
0.733	-0.02956	-0.01126	-0.0082	-0.00816
0.734	-0.029	-0.01147	-0.00825	-0.00813
0.735	-0.02846	-0.01169	-0.0083	-0.0081
0.736	-0.02795	-0.01191	-0.00835	-0.00808
0.737	-0.02748	-0.01215	-0.00843	-0.00808
0.738	-0.02705	-0.01243	-0.00855	-0.0081
0.739	-0.02667	-0.01273	-0.00869	-0.00816
0.74	-0.02632	-0.01305	-0.00885	-0.00822
0.741	-0.02602	-0.01341	-0.00905	-0.00832
0.742	-0.02574	-0.01377	-0.00926	-0.00842
0.743	-0.0255	-0.01415	-0.00948	-0.00854
0.744	-0.02527	-0.01452	-0.00971	-0.00866
0.745	-0.02505	-0.01486	-0.00991	-0.00877
0.746	-0.02482	-0.01517	-0.01009	-0.00885
0.747	-0.02457	-0.01541	-0.01022	-0.0089
0.748	-0.0243	-0.01559	-0.0103	-0.00891
0.749	-0.02401	-0.01572	-0.01034	-0.00888
0.75	-0.0237	-0.01579	-0.01034	-0.00883
0.751	-0.02337	-0.01579	-0.01029	-0.00873
0.752	-0.02302	-0.01575	-0.01021	-0.00861
0.753	-0.02266	-0.01566	-0.01009	-0.00846
0.754	-0.02229	-0.01554	-0.00995	-0.0083
0.755	-0.02194	-0.01543	-0.00983	-0.00815
0.756	-0.0216	-0.01531	-0.00972	-0.00801
0.757	-0.02129	-0.01522	-0.00963	-0.00788
0.758	-0.02099	-0.01516	-0.00957	-0.00778
0.759	-0.02073	-0.01512	-0.00955	-0.00771
0.76	-0.02049	-0.01511	-0.00955	-0.00766
0.761	-0.02028	-0.01514	-0.0096	-0.00765
0.762	-0.0201	-0.01519	-0.00967	-0.00765
0.763	-0.01993	-0.01527	-0.00976	-0.00768
0.764	-0.01977	-0.01534	-0.00986	-0.0077
0.765	-0.0196	-0.01539	-0.00994	-0.00771
0.766	-0.01942	-0.01541	-0.01	-0.00771
0.767	-0.01923	-0.0154	-0.01003	-0.00768
0.768	-0.01902	-0.01535	-0.01003	-0.00763
0.769	-0.01879	-0.01525	-0.00999	-0.00756
0.77	-0.01853	-0.0151	-0.00992	-0.00745
0.771	-0.01823	-0.01488	-0.00978	-0.00729
0.772	-0.01793	-0.01464	-0.00962	-0.00712
0.773	-0.0176	-0.01436	-0.00943	-0.00693
0.774	-0.01729	-0.01408	-0.00924	-0.00674
0.775	-0.01699	-0.01383	-0.00907	-0.00657
0.776	-0.01671	-0.01359	-0.00891	-0.0064
0.777	-0.01645	-0.01338	-0.00878	-0.00626
0.778	-0.01622	-0.0132	-0.00868	-0.00615
0.779	-0.01602	-0.01308	-0.00862	-0.00607
0.78	-0.01586	-0.013	-0.0086	-0.00603
0.781	-0.01575	-0.01299	-0.00863	-0.00603
0.782	-0.01565	-0.01301	-0.0087	-0.00605
0.783	-0.01558	-0.01305	-0.00878	-0.0061
0.784	-0.01552	-0.0131	-0.00886	-0.00615
0.785	-0.01545	-0.01314	-0.00893	-0.00619
0.786	-0.01538	-0.01318	-0.009	-0.00623
0.787	-0.01529	-0.01319	-0.00904	-0.00625
0.788	-0.01519	-0.01317	-0.00906	-0.00625
0.789	-0.01506	-0.0131	-0.00903	-0.00621
0.79	-0.0149	-0.01298	-0.00896	-0.00614
0.791	-0.01471	-0.01281	-0.00884	-0.00603
0.792	-0.01451	-0.01262	-0.0087	-0.00591
0.793	-0.01429	-0.01241	-0.00855	-0.00578
0.794	-0.01409	-0.01221	-0.0084	-0.00565
0.795	-0.0139	-0.01203	-0.00827	-0.00554
0.796	-0.01371	-0.01185	-0.00814	-0.00543
0.797	-0.01355	-0.0117	-0.00804	-0.00534
0.798	-0.01342	-0.0116	-0.00798	-0.00528
0.799	-0.01333	-0.01156	-0.00797	-0.00527
0.8	-0.01328	-0.01156	-0.008	-0.00529
0.801	-0.01325	-0.01163	-0.00808	-0.00534
0.802	-0.01325	-0.01171	-0.00818	-0.00542
0.803	-0.01325	-0.01181	-0.00829	-0.00551
0.804	-0.01326	-0.01192	-0.00842	-0.0056
0.805	-0.01327	-0.01203	-0.00853	-0.00569
0.806	-0.01328	-0.01213	-0.00865	-0.00577
0.807	-0.01325	-0.0122	-0.00873	-0.00583
0.808	-0.01321	-0.01222	-0.00877	-0.00586
0.809	-0.01313	-0.01218	-0.00876	-0.00585
0.81	-0.01302	-0.01209	-0.00871	-0.0058
0.811	-0.01287	-0.01195	-0.00861	-0.00571
0.812	-0.01272	-0.0118	-0.00851	-0.00562
0.813	-0.01256	-0.01162	-0.00837	-0.00551
0.814	-0.01239	-0.01143	-0.00824	-0.00539
0.815	-0.01223	-0.01126	-0.00811	-0.00528
0.816	-0.01208	-0.0111	-0.00799	-0.00518
0.817	-0.01195	-0.01097	-0.00791	-0.0051
0.818	-0.01185	-0.01089	-0.00786	-0.00506
0.819	-0.01179	-0.01086	-0.00787	-0.00505
0.82	-0.01174	-0.01086	-0.0079	-0.00506
0.821	-0.01173	-0.01091	-0.00797	-0.00511
0.822	-0.01173	-0.01099	-0.00806	-0.00517
0.823	-0.01175	-0.01109	-0.00818	-0.00525
0.824	-0.01177	-0.01121	-0.0083	-0.00534
0.825	-0.01178	-0.01131	-0.00841	-0.00542
0.826	-0.01179	-0.01139	-0.00851	-0.00548
0.827	-0.01175	-0.01142	-0.00856	-0.0055
0.828	-0.0117	-0.01142	-0.00857	-0.0055
0.829	-0.01161	-0.01136	-0.00854	-0.00547
0.83	-0.0115	-0.01128	-0.00848	-0.00541
0.831	-0.01136	-0.01114	-0.00838	-0.00532
0.832	-0.01121	-0.01099	-0.00826	-0.00521
0.833	-0.01103	-0.01079	-0.00811	-0.00508
0.834	-0.01085	-0.01059	-0.00795	-0.00494
0.835	-0.01068	-0.01042	-0.00781	-0.00482
0.836	-0.01052	-0.01026	-0.00768	-0.00471
0.837	-0.01039	-0.01014	-0.00759	-0.00463
0.838	-0.01029	-0.01006	-0.00754	-0.00457
0.839	-0.01021	-0.01003	-0.00753	-0.00455
0.84	-0.01015	-0.01003	-0.00754	-0.00455
0.841	-0.01013	-0.01007	-0.0076	-0.00458
0.842	-0.01012	-0.01016	-0.00768	-0.00464
0.843	-0.01014	-0.01027	-0.0078	-0.00472
0.844	-0.01016	-0.0104	-0.00792	-0.00481
0.845	-0.01017	-0.0105	-0.00802	-0.00488
0.846	-0.01017	-0.01059	-0.00811	-0.00495
0.847	-0.01015	-0.01064	-0.00817	-0.00499
0.848	-0.01011	-0.01066	-0.0082	-0.005
0.849	-0.01004	-0.01064	-0.00819	-0.00499
0.85	-0.00995	-0.01058	-0.00815	-0.00495
0.851	-0.00982	-0.01046	-0.00805	-0.00486
0.852	-0.00968	-0.01031	-0.00793	-0.00476
0.853	-0.00952	-0.01012	-0.00778	-0.00463
0.854	-0.00936	-0.00994	-0.00763	-0.0045
0.855	-0.00921	-0.00978	-0.0075	-0.0044
0.856	-0.00908	-0.00963	-0.00739	-0.0043
0.857	-0.00897	-0.00951	-0.0073	-0.00422
0.858	-0.00888	-0.00942	-0.00723	-0.00417
0.859	-0.00882	-0.00939	-0.00721	-0.00415
0.86	-0.00878	-0.00939	-0.00723	-0.00415
0.861	-0.00879	-0.00945	-0.00729	-0.0042
0.862	-0.00882	-0.00955	-0.00739	-0.00428
0.863	-0.00887	-0.00968	-0.00751	-0.00437
0.864	-0.00892	-0.00981	-0.00764	-0.00447
0.865	-0.00896	-0.00992	-0.00774	-0.00455
0.866	-0.00899	-0.01002	-0.00784	-0.00462
0.867	-0.009	-0.01009	-0.00791	-0.00467
0.868	-0.00899	-0.01013	-0.00795	-0.0047
0.869	-0.00895	-0.01011	-0.00794	-0.00469
0.87	-0.00886	-0.01003	-0.00788	-0.00464
0.871	-0.00874	-0.00989	-0.00777	-0.00455
0.872	-0.0086	-0.00972	-0.00763	-0.00443
0.873	-0.00845	-0.00953	-0.00748	-0.0043
0.874	-0.00829	-0.00934	-0.00732	-0.00417
0.875	-0.00815	-0.00918	-0.00719	-0.00406
0.876	-0.00801	-0.00901	-0.00706	-0.00395
0.877	-0.00789	-0.00888	-0.00695	-0.00386
0.878	-0.00779	-0.00879	-0.00688	-0.0038
0.879	-0.00773	-0.00875	-0.00686	-0.00378
0.88	-0.00771	-0.00877	-0.00689	-0.00379
0.881	-0.00771	-0.00884	-0.00697	-0.00385
0.882	-0.00774	-0.00894	-0.00706	-0.00392
0.883	-0.00777	-0.00906	-0.00718	-0.004
0.884	-0.00781	-0.00918	-0.00729	-0.00409
0.885	-0.00783	-0.00928	-0.00738	-0.00416
0.886	-0.00785	-0.00938	-0.00748	-0.00423
0.887	-0.00785	-0.00945	-0.00754	-0.00428
0.888	-0.00782	-0.00948	-0.00757	-0.0043
0.889	-0.00776	-0.00945	-0.00755	-0.00428
0.89	-0.00767	-0.00938	-0.00749	-0.00423
0.891	-0.00755	-0.00926	-0.00739	-0.00415
0.892	-0.00743	-0.00913	-0.00727	-0.00406
0.893	-0.00729	-0.00898	-0.00714	-0.00395
0.894	-0.00715	-0.00883	-0.00701	-0.00384
0.895	-0.00703	-0.0087	-0.00689	-0.00375
0.896	-0.0069	-0.00857	-0.00678	-0.00366
0.897	-0.00681	-0.00848	-0.0067	-0.0036
0.898	-0.00674	-0.00843	-0.00666	-0.00357
0.899	-0.00671	-0.00844	-0.00667	-0.00357
0.9	-0.00669	-0.00849	-0.0067	-0.0036
0.901	-0.0067	-0.00857	-0.00677	-0.00366
0.902	-0.00673	-0.00867	-0.00686	-0.00374
0.903	-0.00677	-0.0088	-0.00697	-0.00382
0.904	-0.00681	-0.00894	-0.00708	-0.00392
0.905	-0.00685	-0.00906	-0.00719	-0.00401
0.906	-0.00687	-0.00918	-0.00728	-0.00408
0.907	-0.00687	-0.00924	-0.00733	-0.00412
0.908	-0.00684	-0.00926	-0.00734	-0.00414
0.909	-0.00677	-0.00923	-0.00731	-0.00411
0.91	-0.00668	-0.00916	-0.00725	-0.00406
0.911	-0.00657	-0.00905	-0.00714	-0.00398
0.912	-0.00643	-0.00891	-0.00702	-0.00389
0.913	-0.00628	-0.00874	-0.00686	-0.00376
0.914	-0.00612	-0.00855	-0.00669	-0.00363
0.915	-0.00598	-0.00839	-0.00655	-0.00352
0.916	-0.00584	-0.00824	-0.00641	-0.00342
0.917	-0.00574	-0.00814	-0.00632	-0.00335
0.918	-0.00566	-0.00807	-0.00626	-0.0033
0.919	-0.00561	-0.00805	-0.00623	-0.00329
0.92	-0.00558	-0.00806	-0.00624	-0.0033
0.921	-0.00559	-0.00811	-0.00629	-0.00334
0.922	-0.00561	-0.0082	-0.00636	-0.0034
0.923	-0.00566	-0.00832	-0.00646	-0.00349
0.924	-0.00572	-0.00846	-0.00658	-0.00359
0.925	-0.00576	-0.00857	-0.00667	-0.00367
0.926	-0.00579	-0.00867	-0.00675	-0.00374
0.927	-0.00579	-0.00872	-0.0068	-0.00378
0.928	-0.00578	-0.00875	-0.00681	-0.0038
0.929	-0.00574	-0.00872	-0.00679	-0.00379
0.93	-0.00568	-0.00867	-0.00673	-0.00375
0.931	-0.00559	-0.00856	-0.00663	-0.00367
0.932	-0.00548	-0.00841	-0.0065	-0.00358
0.933	-0.00534	-0.00824	-0.00634	-0.00345
0.934	-0.00521	-0.00806	-0.00618	-0.00333
0.935	-0.00509	-0.00791	-0.00604	-0.00323
0.936	-0.00499	-0.00776	-0.00592	-0.00313
0.937	-0.0049	-0.00766	-0.00582	-0.00306
0.938	-0.00484	-0.00758	-0.00575	-0.00302
0.939	-0.00481	-0.00756	-0.00573	-0.003
0.94	-0.0048	-0.00757	-0.00574	-0.00302
0.941	-0.00483	-0.00764	-0.0058	-0.00307
0.942	-0.00488	-0.00775	-0.00589	-0.00315
0.943	-0.00494	-0.00789	-0.00601	-0.00325
0.944	-0.00501	-0.00802	-0.00612	-0.00335
0.945	-0.00506	-0.00814	-0.00621	-0.00343
0.946	-0.00511	-0.00824	-0.0063	-0.00351
0.947	-0.00513	-0.0083	-0.00635	-0.00355
0.948	-0.00513	-0.00834	-0.00637	-0.00358
0.949	-0.0051	-0.00832	-0.00635	-0.00357
0.95	-0.00503	-0.00824	-0.00628	-0.00352
0.951	-0.00492	-0.0081	-0.00615	-0.00342
0.952	-0.00479	-0.00793	-0.006	-0.0033
0.953	-0.00464	-0.00773	-0.00582	-0.00317
0.954	-0.00449	-0.00753	-0.00564	-0.00303
0.955	-0.00436	-0.00735	-0.00548	-0.00291
0.956	-0.00423	-0.00717	-0.00532	-0.00278
0.957	-0.00412	-0.00703	-0.00519	-0.00268
0.958	-0.00403	-0.00691	-0.00509	-0.0026
0.959	-0.00398	-0.00685	-0.00503	-0.00256
0.96	-0.00396	-0.00683	-0.00502	-0.00255
0.961	-0.00396	-0.00687	-0.00505	-0.00258
0.962	-0.00399	-0.00694	-0.0051	-0.00262
0.963	-0.00403	-0.00702	-0.00517	-0.00268
0.964	-0.00407	-0.0071	-0.00524	-0.00274
0.965	-0.0041	-0.00717	-0.0053	-0.00279
0.966	-0.00413	-0.00724	-0.00535	-0.00284
0.967	-0.00414	-0.00727	-0.00537	-0.00286
0.968	-0.00413	-0.00728	-0.00537	-0.00286
0.969	-0.00409	-0.00722	-0.00532	-0.00282
0.97	-0.00401	-0.00712	-0.00522	-0.00275
0.971	-0.0039	-0.00697	-0.00509	-0.00265
0.972	-0.00379	-0.00681	-0.00494	-0.00253
0.973	-0.00368	-0.00663	-0.00478	-0.00241
0.974	-0.00356	-0.00645	-0.00462	-0.0023
0.975	-0.00347	-0.00631	-0.00449	-0.0022
0.976	-0.00338	-0.00616	-0.00436	-0.0021
0.977	-0.00332	-0.00606	-0.00427	-0.00204
0.978	-0.00328	-0.006	-0.00421	-0.00201
0.979	-0.00329	-0.006	-0.00422	-0.00202
0.98	-0.00333	-0.00606	-0.00426	-0.00207
0.981	-0.0034	-0.00616	-0.00435	-0.00214
0.982	-0.00349	-0.00629	-0.00445	-0.00224
0.983	-0.00359	-0.00644	-0.00458	-0.00236
0.984	-0.00369	-0.00659	-0.00471	-0.00247
0.985	-0.00379	-0.00674	-0.00484	-0.00258
0.986	-0.00388	-0.00688	-0.00496	-0.00269
0.987	-0.00394	-0.00697	-0.00504	-0.00276
0.988	-0.00398	-0.00703	-0.00508	-0.00281
0.989	-0.00398	-0.00703	-0.00508	-0.00281
0.99	-0.00396	-0.00698	-0.00503	-0.00278
0.991	-0.0039	-0.00689	-0.00495	-0.00272
0.992	-0.00383	-0.00678	-0.00485	-0.00265
0.993	-0.00374	-0.00664	-0.00472	-0.00255
0.994	-0.00365	-0.00649	-0.00458	-0.00245
0.995	-0.00357	-0.00635	-0.00447	-0.00236
0.996	-0.00349	-0.00622	-0.00435	-0.00227
0.997	-0.00344	-0.00614	-0.00427	-0.00221
0.998	-0.00341	-0.00609	-0.00423	-0.00218
0.999	-0.00341	-0.0061	-0.00424	-0.00219
1	-0.00344	-0.00613	-0.00427	-0.00222
1.001	-0.00349	-0.00621	-0.00434	-0.00227
1.002	-0.00355	-0.00631	-0.00443	-0.00235
1.003	-0.00364	-0.00645	-0.00455	-0.00245
1.004	-0.00373	-0.00659	-0.00468	-0.00256
1.005	-0.00381	-0.00673	-0.0048	-0.00265
1.006	-0.00389	-0.00684	-0.0049	-0.00273
1.007	-0.00392	-0.0069	-0.00495	-0.00278
1.008	-0.00395	-0.00693	-0.00498	-0.0028
1.009	-0.00393	-0.00691	-0.00496	-0.00279
1.01	-0.00389	-0.00685	-0.00491	-0.00275
1.011	-0.00383	-0.00674	-0.00482	-0.00269
1.012	-0.00375	-0.00661	-0.0047	-0.0026
1.013	-0.00364	-0.00644	-0.00456	-0.00248
1.014	-0.00353	-0.00627	-0.00441	-0.00236
1.015	-0.00343	-0.00612	-0.00428	-0.00227
1.016	-0.00335	-0.00599	-0.00417	-0.00218
1.017	-0.00329	-0.0059	-0.0041	-0.00213
1.018	-0.00326	-0.00585	-0.00405	-0.00209
1.019	-0.00325	-0.00584	-0.00405	-0.0021
1.02	-0.00327	-0.00587	-0.00408	-0.00212
1.021	-0.00331	-0.00595	-0.00415	-0.00218
1.022	-0.00338	-0.00606	-0.00425	-0.00227
1.023	-0.00346	-0.00621	-0.00438	-0.00237
1.024	-0.00355	-0.00636	-0.00451	-0.00248
1.025	-0.00362	-0.00648	-0.00462	-0.00257
1.026	-0.00368	-0.00659	-0.00471	-0.00265
1.027	-0.00371	-0.00666	-0.00477	-0.0027
1.028	-0.00373	-0.0067	-0.00481	-0.00273
1.029	-0.00371	-0.0067	-0.00481	-0.00273
1.03	-0.00365	-0.00664	-0.00476	-0.0027
1.031	-0.00357	-0.00654	-0.00467	-0.00263
1.032	-0.00346	-0.0064	-0.00455	-0.00254
1.033	-0.00334	-0.00623	-0.0044	-0.00242
1.034	-0.00322	-0.00606	-0.00426	-0.00231
1.035	-0.00312	-0.00592	-0.00414	-0.00222
1.036	-0.00302	-0.00578	-0.00403	-0.00214
1.037	-0.00295	-0.00568	-0.00395	-0.00207
1.038	-0.00289	-0.00559	-0.00388	-0.00203
1.039	-0.00286	-0.00556	-0.00386	-0.00201
1.04	-0.00286	-0.00558	-0.00389	-0.00204
1.041	-0.0029	-0.00564	-0.00395	-0.00209
1.042	-0.00296	-0.00574	-0.00405	-0.00218
1.043	-0.00302	-0.00587	-0.00417	-0.00227
1.044	-0.00309	-0.00598	-0.00427	-0.00237
1.045	-0.00313	-0.00607	-0.00436	-0.00244
1.046	-0.00318	-0.00617	-0.00445	-0.00252
1.047	-0.00321	-0.00622	-0.0045	-0.00256
1.048	-0.00322	-0.00625	-0.00454	-0.00259
1.049	-0.00319	-0.00621	-0.00451	-0.00258
1.05	-0.00313	-0.00612	-0.00444	-0.00252
1.051	-0.00305	-0.00599	-0.00432	-0.00243
1.052	-0.00295	-0.00582	-0.00418	-0.00232
1.053	-0.00285	-0.00564	-0.00402	-0.0022
1.054	-0.00275	-0.00546	-0.00387	-0.00208
1.055	-0.00268	-0.0053	-0.00373	-0.00197
1.056	-0.0026	-0.00514	-0.00359	-0.00186
1.057	-0.00256	-0.00501	-0.00349	-0.00177
1.058	-0.00254	-0.00492	-0.00341	-0.00171
1.059	-0.00257	-0.0049	-0.00339	-0.0017
1.06	-0.00264	-0.00493	-0.00342	-0.00172
1.061	-0.00274	-0.005	-0.00348	-0.00176
1.062	-0.00286	-0.0051	-0.00356	-0.00182
1.063	-0.00299	-0.00521	-0.00366	-0.00189
1.064	-0.00313	-0.00532	-0.00376	-0.00196
1.065	-0.00327	-0.00542	-0.00384	-0.00202
1.066	-0.00341	-0.00552	-0.00393	-0.00208
1.067	-0.00352	-0.00558	-0.00398	-0.00211
1.068	-0.00362	-0.0056	-0.00399	-0.00212
1.069	-0.00368	-0.00556	-0.00395	-0.00208
1.07	-0.0037	-0.00547	-0.00387	-0.002
1.071	-0.0037	-0.00534	-0.00376	-0.0019
1.072	-0.00368	-0.00519	-0.00363	-0.00178
1.073	-0.00364	-0.00502	-0.00348	-0.00165
1.074	-0.00359	-0.00484	-0.00333	-0.00152
1.075	-0.00356	-0.00469	-0.00319	-0.0014
1.076	-0.00351	-0.00454	-0.00306	-0.00129
1.077	-0.00349	-0.00444	-0.00297	-0.00121
1.078	-0.00349	-0.00439	-0.00292	-0.00116
1.079	-0.00352	-0.00438	-0.00292	-0.00115
1.08	-0.00357	-0.00442	-0.00295	-0.00116
1.081	-0.00363	-0.00449	-0.00301	-0.0012
1.082	-0.0037	-0.00459	-0.0031	-0.00127
1.083	-0.00377	-0.00472	-0.00321	-0.00135
1.084	-0.00385	-0.00486	-0.00333	-0.00144
1.085	-0.00391	-0.00498	-0.00343	-0.00152
1.086	-0.00395	-0.00509	-0.00352	-0.00159
1.087	-0.00395	-0.00514	-0.00356	-0.00162
1.088	-0.00393	-0.00516	-0.00357	-0.00163
1.089	-0.00386	-0.00512	-0.00354	-0.0016
1.09	-0.00377	-0.00504	-0.00346	-0.00154
1.091	-0.00365	-0.00493	-0.00336	-0.00145
1.092	-0.0035	-0.00478	-0.00323	-0.00135
1.093	-0.00334	-0.0046	-0.00306	-0.00122
1.094	-0.00317	-0.0044	-0.00288	-0.00108
1.095	-0.00301	-0.00423	-0.00272	-0.000954008
1.096	-0.00286	-0.00406	-0.00257	-0.000835397
1.097	-0.00275	-0.00394	-0.00247	-0.000751827
1.098	-0.00265	-0.00386	-0.00239	-0.000688896
1.099	-0.00258	-0.00381	-0.00235	-0.000656206
1.1	-0.00254	-0.0038	-0.00233	-0.000648955
1.101	-0.00252	-0.00383	-0.00236	-0.000670025
1.102	-0.00254	-0.0039	-0.00242	-0.000721814
1.103	-0.00257	-0.00401	-0.00251	-0.000796644
1.104	-0.00261	-0.00412	-0.0026	-0.000875793
1.105	-0.00264	-0.00421	-0.00267	-0.000936703
1.106	-0.00266	-0.00429	-0.00273	-0.000989452
1.107	-0.00265	-0.00432	-0.00275	-0.00101
1.108	-0.00263	-0.00434	-0.00275	-0.00102
1.109	-0.00258	-0.0043	-0.00271	-0.000989781
1.11	-0.00249	-0.00422	-0.00263	-0.00092781
1.111	-0.00239	-0.0041	-0.00251	-0.00083656
1.112	-0.00225	-0.00393	-0.00235	-0.00071555
1.113	-0.0021	-0.00374	-0.00217	-0.000575339
1.114	-0.00194	-0.00355	-0.00199	-0.000436089
1.115	-0.00182	-0.00339	-0.00184	-0.000322278
1.116	-0.00169	-0.00324	-0.0017	-0.000213748
1.117	-0.0016	-0.00314	-0.00159	-0.000135457
1.118	-0.00152	-0.00306	-0.00151	-7.44467e-05
1.119	-0.00147	-0.00303	-0.00147	-5.03962e-05
1.12	-0.00146	-0.00305	-0.00148	-6.47457e-05
1.121	-0.00148	-0.00312	-0.00153	-0.000111255
1.122	-0.00152	-0.00323	-0.00162	-0.000184645
1.123	-0.00157	-0.00336	-0.00172	-0.000269554
1.124	-0.00162	-0.00348	-0.00181	-0.000350144
1.125	-0.00166	-0.00358	-0.00189	-0.000417293
1.126	-0.00169	-0.00368	-0.00197	-0.000486363
1.127	-0.0017	-0.00373	-0.00201	-0.000524712
1.128	-0.00169	-0.00377	-0.00203	-0.000551062
1.129	-0.00165	-0.00375	-0.00201	-0.000535171
1.13	-0.00158	-0.00366	-0.00193	-0.000477041
1.131	-0.00147	-0.00353	-0.00181	-0.00038771
1.132	-0.00134	-0.00336	-0.00166	-0.0002763
1.133	-0.00121	-0.00318	-0.0015	-0.00015337
1.134	-0.00108	-0.003	-0.00134	-3.42791e-05
1.135	-0.000969701	-0.00285	-0.00121	6.46514e-05
1.136	-0.000854464	-0.00269	-0.00107	0.000167422
1.137	-0.000765626	-0.00257	-0.000969188	0.000237585
1.138	-0.000699589	-0.00249	-0.000897082	0.000282948
1.139	-0.000675551	-0.00247	-0.000881977	0.000282712
1.14	-0.000689914	-0.00251	-0.000920871	0.000239755
1.141	-0.000727677	-0.00258	-0.000992765	0.000169918
1.142	-0.000786439	-0.0027	-0.0011	7.7521e-05
1.143	-0.000853002	-0.00282	-0.00121	-2.63959e-05
1.144	-0.000924364	-0.00295	-0.00133	-0.000134153
1.145	-0.000990927	-0.00308	-0.00144	-0.00023471
1.146	-0.00106	-0.0032	-0.00155	-0.000336706
1.147	-0.0011	-0.00327	-0.00161	-0.000403183
1.148	-0.00112	-0.00332	-0.00166	-0.0004519
1.149	-0.0011	-0.0033	-0.00164	-0.000453577
1.15	-0.00104	-0.00322	-0.00158	-0.000418294
1.151	-0.000969702	-0.00312	-0.00149	-0.000361411
1.152	-0.000885065	-0.00299	-0.00138	-0.000289648
1.153	-0.000790827	-0.00285	-0.00126	-0.000205405
1.154	-0.00069659	-0.00271	-0.00114	-0.000121161
1.155	-0.000617952	-0.00259	-0.00104	-5.22782e-05
1.156	-0.000539315	-0.00247	-0.000929979	1.75649e-05
1.157	-0.000496077	-0.00239	-0.000869274	4.9968e-05
1.158	-0.00047864	-0.00236	-0.000842768	5.64512e-05
1.159	-0.000494802	-0.00238	-0.000861862	2.64543e-05
1.16	-0.000537965	-0.00245	-0.000916956	-3.37825e-05
1.161	-0.000596727	-0.00254	-0.000993651	-0.000110339
1.162	-0.00067649	-0.00266	-0.0011	-0.000208496
1.163	-0.000768853	-0.0028	-0.00122	-0.000319613
1.164	-0.000869615	-0.00296	-0.00134	-0.00043793
1.165	-0.000957778	-0.00309	-0.00146	-0.000542807
1.166	-0.00104	-0.00322	-0.00156	-0.000638564
1.167	-0.00107	-0.00328	-0.0016	-0.000689681
1.168	-0.00109	-0.00331	-0.00162	-0.000719677
1.169	-0.00107	-0.00328	-0.00158	-0.000706474
1.17	-0.00102	-0.00321	-0.00151	-0.000660631
1.171	-0.000957553	-0.0031	-0.0014	-0.000594148
1.172	-0.000868115	-0.00296	-0.00127	-0.000503665
1.173	-0.000757078	-0.00279	-0.00111	-0.000389662
1.174	-0.000638241	-0.0026	-0.000941876	-0.000269419
1.175	-0.000534403	-0.00244	-0.000791171	-0.000164535
1.176	-0.000435966	-0.00229	-0.000648865	-6.58923e-05
1.177	-0.000372928	-0.00219	-0.000556359	-6.12921e-06
1.178	-0.000326691	-0.00212	-0.000489053	3.63539e-05
1.179	-0.000306253	-0.00209	-0.000458948	4.85971e-05
1.18	-0.000316416	-0.00211	-0.000469042	2.77202e-05
1.181	-0.000345778	-0.00215	-0.000506136	-1.37967e-05
1.182	-0.000403941	-0.00224	-0.00058223	-8.65135e-05
1.183	-0.000480103	-0.00236	-0.000682325	-0.00017891
1.184	-0.000563466	-0.00249	-0.000794419	-0.000279467
1.185	-0.000626429	-0.0026	-0.000880713	-0.000359864
1.186	-0.000680991	-0.00269	-0.000955608	-0.000431141
1.187	-0.000700154	-0.00272	-0.000985502	-0.000464498
1.188	-0.000710916	-0.00274	-0.001	-0.000486335
1.189	-0.000691679	-0.00271	-0.00097869	-0.000475532
1.19	-0.000643041	-0.00264	-0.000913785	-0.000431128
1.191	-0.000573404	-0.00253	-0.000818879	-0.000363205
1.192	-0.000474366	-0.00238	-0.000684373	-0.000264562
1.193	-0.000358529	-0.0022	-0.000525267	-0.000145279
1.194	-0.000243891	-0.00202	-0.000366762	-2.64759e-05
1.195	-0.000153854	-0.00187	-0.000238856	6.92873e-05
1.196	-7.10165e-05	-0.00174	-0.00012115	0.00015593
1.197	-1.93791e-05	-0.00165	-4.48446e-05	0.000210894
1.198	1.96584e-05	-0.00158	1.52611e-05	0.000250977
1.199	2.68958e-05	-0.00157	3.27668e-05	0.00025602
1.2	-3.06673e-06	-0.00161	-1.27439e-07	0.000221223
1.201	-5.46293e-05	-0.00169	-6.42217e-05	0.000162906
1.202	-0.000133192	-0.00181	-0.000167916	7.29092e-05
1.203	-0.000223154	-0.00196	-0.00028781	-3.14876e-05
1.204	-0.000312517	-0.0021	-0.000408305	-0.000134444
1.205	-0.000381479	-0.00221	-0.000499399	-0.000215801
1.206	-0.000451642	-0.00233	-0.000591093	-0.000296198
1.207	-0.000491205	-0.0024	-0.000639587	-0.000341555
1.208	-0.000522967	-0.00245	-0.000675482	-0.000376832
1.209	-0.00051873	-0.00245	-0.000660376	-0.000372749
1.21	-0.000473092	-0.00238	-0.00058887	-0.000322586
1.211	-0.000403455	-0.00228	-0.000481364	-0.000244583
1.212	-0.000309217	-0.00213	-0.000342059	-0.000140179
1.213	-0.00020658	-0.00197	-0.000187153	-2.32963e-05
1.214	-0.000106942	-0.00181	-3.82473e-05	9.02269e-05
1.215	-2.59049e-05	-0.00168	8.42584e-05	0.00018263
1.216	5.57325e-05	-0.00155	0.000207964	0.000275993
1.217	0.00011277	-0.00146	0.00029807	0.000342476
1.218	0.000154207	-0.0014	0.000364176	0.000391199
1.219	0.000156045	-0.00139	0.000375681	0.000395763
1.22	0.000119482	-0.00145	0.000331387	0.000358086
1.221	6.19198e-05	-0.00154	0.000255893	0.000295929
1.222	-1.90427e-05	-0.00167	0.000147998	0.000206892
1.223	-0.000107805	-0.00181	2.87042e-05	0.000108255
1.224	-0.000195968	-0.00195	-8.99901e-05	1.29782e-05
1.225	-0.00027393	-0.00207	-0.000196084	-7.31786e-05
1.226	-0.000354293	-0.00221	-0.000309379	-0.000165095
1.227	-0.000402855	-0.00229	-0.000379473	-0.000223892
1.228	-0.000436418	-0.00235	-0.000431567	-0.000268289
1.229	-0.000425581	-0.00235	-0.000423061	-0.000266126
1.23	-0.000372743	-0.00228	-0.000359956	-0.000220763
1.231	-0.000301906	-0.00218	-0.00027285	-0.00015428
1.232	-0.000211868	-0.00205	-0.000163544	-6.90767e-05
1.233	-0.000111031	-0.00191	-4.04386e-05	2.81265e-05
1.234	-1.07933e-05	-0.00176	8.02671e-05	0.00012293
1.235	7.56442e-05	-0.00164	0.000182373	0.000201893
1.236	0.000165682	-0.00152	0.000288679	0.000284216
1.237	0.000225719	-0.00144	0.000355384	0.000333899
1.238	0.000261757	-0.00139	0.00038789	0.000357182
1.239	0.000258194	-0.00141	0.000366996	0.000336785
1.24	0.000220431	-0.00148	0.000299901	0.000280388
1.241	0.000166469	-0.00158	0.000211807	0.000205272
1.242	9.21063e-05	-0.00171	9.79129e-05	0.000109035
1.243	7.5438e-06	-0.00186	-2.97814e-05	1.75786e-06
1.244	-8.36187e-05	-0.00201	-0.000165276	-0.000111759
1.245	-0.000165781	-0.00216	-0.00028757	-0.000217116
1.246	-0.000240744	-0.00229	-0.000400202	-0.000315753
1.247	-0.000279106	-0.00236	-0.000459099	-0.00037167
1.248	-0.000301269	-0.00241	-0.000495195	-0.000406946
1.249	-0.000285631	-0.00239	-0.000477292	-0.000399503
1.25	-0.000236394	-0.00232	-0.000414389	-0.00035558
1.251	-0.000174557	-0.00223	-0.000330486	-0.000293417
1.252	-9.41191e-05	-0.0021	-0.000217783	-0.000209654
1.253	1.91834e-06	-0.00196	-8.10794e-05	-0.000108131
1.254	0.000100956	-0.0018	6.40238e-05	-3.67629e-07
1.255	0.000184393	-0.00167	0.000188727	9.20355e-05
1.256	0.000264831	-0.00154	0.00031043	0.000181559
1.257	0.000306268	-0.00146	0.000379333	0.000229802
1.258	0.000326106	-0.00143	0.000418237	0.000255965
1.259	0.000318943	-0.00143	0.00042054	0.000251408
1.26	0.000283581	-0.00148	0.000382643	0.000214211
1.261	0.000235618	-0.00156	0.000327346	0.000162134
1.262	0.000161855	-0.00167	0.000234849	8.26975e-05
1.263	7.00929e-05	-0.00181	0.000115953	-1.78594e-05
1.264	-2.88697e-05	-0.00196	-1.37442e-05	-0.000126096
1.265	-0.000110238	-0.00209	-0.000120641	-0.000215613
1.266	-0.000215562	-0.00221	-0.000214938	-0.00029505
1.267	-0.000283687	-0.00227	-0.000257635	-0.000332247
1.268	-0.000338011	-0.0023	-0.000281731	-0.000353604
1.269	-0.000359336	-0.00229	-0.000260228	-0.000340401
1.27	-0.000347661	-0.00222	-0.000194925	-0.000291677
1.271	-0.000322785	-0.00213	-0.000109822	-0.000225674
1.272	-0.00027091	-0.002	1.30814e-05	-0.000130391
1.273	-0.000198034	-0.00183	0.000163585	-1.3508e-05
1.274	-0.000121559	-0.00166	0.000317688	0.000106255
1.275	-6.66837e-05	-0.00152	0.000440591	0.000202978
1.276	-1.90083e-05	-0.00139	0.000555094	0.000290581
1.277	-7.33295e-06	-0.00131	0.000620397	0.000339785
1.278	-9.45756e-06	-0.00125	0.000667701	0.000373148
1.279	-3.91822e-05	-0.00124	0.000678404	0.000376271
1.28	-0.000106107	-0.00128	0.000639907	0.000339074
1.281	-0.000191631	-0.00135	0.00057561	0.000283157
1.282	-0.000309556	-0.00148	0.000466313	0.00019172
1.283	-0.000441281	-0.00162	0.000338417	8.49234e-05
1.284	-0.000571205	-0.00177	0.00021292	-1.99535e-05
1.285	-0.00068193	-0.00189	0.000114423	-0.00010515
1.286	-0.000790254	-0.002	1.95261e-05	-0.000187467
1.287	-0.000867379	-0.00206	-3.15707e-05	-0.000233784
1.288	-0.000936704	-0.0021	-7.06675e-05	-0.000270981
1.289	-0.000975428	-0.0021	-6.47643e-05	-0.000273138
1.29	-0.000974553	-0.00203	-3.66112e-06	-0.000231615
1.291	-0.000955078	-0.00194	8.50421e-05	-0.000167532
1.292	-0.000905002	-0.00179	0.000215745	-7.08084e-05
1.293	-0.000844127	-0.00162	0.000365048	3.98347e-05
1.294	-0.000791651	-0.00146	0.000506552	0.000145678
1.295	-0.000763176	-0.00134	0.000618055	0.000228961
1.296	-0.000735301	-0.00121	0.000730758	0.000310804
1.297	-0.000738025	-0.00113	0.000803261	0.000364179
1.298	-0.00075455	-0.00107	0.000858364	0.000404215
1.299	-0.000807075	-0.00106	0.000865468	0.000406331
1.3	-0.000902799	-0.00112	0.000812571	0.000360447
1.301	-0.00102	-0.00121	0.000732674	0.000293443
1.302	-0.00117	-0.00135	0.000614377	0.000194279
1.303	-0.00132	-0.0015	0.00048648	8.6475e-05
1.304	-0.00148	-0.00164	0.000360984	-2.0369e-05
1.305	-0.00163	-0.00177	0.000252287	-0.000113773
1.306	-0.00178	-0.0019	0.00013939	-0.000210057
1.307	-0.0019	-0.00199	6.90932e-05	-0.000272741
1.308	-0.00202	-0.00206	1.37964e-05	-0.000322945
1.309	-0.00209	-0.00206	1.30996e-05	-0.000329949
1.31	-0.00212	-0.00199	7.24028e-05	-0.000287993
1.311	-0.00214	-0.0019	0.000155706	-0.000226357
1.312	-0.00214	-0.00177	0.000267809	-0.000142641
1.313	-0.00213	-0.00163	0.000388912	-5.07654e-05
1.314	-0.00212	-0.0015	0.000504016	3.67906e-05
1.315	-0.00213	-0.00139	0.000598719	0.000107547
1.316	-0.00214	-0.00127	0.000699422	0.000181662
1.317	-0.00218	-0.0012	0.000756925	0.000223618
1.318	-0.00223	-0.00115	0.000790428	0.000244934
1.319	-0.00233	-0.00117	0.000768132	0.00022209
1.32	-0.00247	-0.00125	0.000688835	0.000155566
1.321	-0.00263	-0.00136	0.000590938	7.36823e-05
1.322	-0.00281	-0.0015	0.000464841	-3.17218e-05
1.323	-0.00299	-0.00165	0.000328544	-0.000145766
1.324	-0.00318	-0.00181	0.000185648	-0.00026557
1.325	-0.00337	-0.00196	5.23507e-05	-0.000379134
1.326	-0.00356	-0.0021	-8.03461e-05	-0.000493658
1.327	-0.00372	-0.0022	-0.000163843	-0.000570262
1.328	-0.00387	-0.00226	-0.00022274	-0.000630546
1.329	-0.00399	-0.00227	-0.000227036	-0.00064811
1.33	-0.00408	-0.00221	-0.000179733	-0.000626314
1.331	-0.00418	-0.00215	-0.00011983	-0.000597798
1.332	-0.00428	-0.00206	-3.71269e-05	-0.000552482
1.333	-0.00437	-0.00195	6.53763e-05	-0.000494206
1.334	-0.00449	-0.00184	0.000171479	-0.00043593
1.335	-0.00463	-0.00176	0.000258383	-0.000395414
1.336	-0.00479	-0.00167	0.000345286	-0.000359218
1.337	-0.00501	-0.00165	0.000379389	-0.000368622
1.338	-0.00528	-0.00167	0.000383492	-0.000407306
1.339	-0.0056	-0.00174	0.000339595	-0.00048679
1.34	-0.00598	-0.00187	0.000253099	-0.000606115
1.341	-0.00639	-0.00202	0.000150402	-0.000743679
1.342	-0.00686	-0.00221	1.17051e-05	-0.000915323
1.343	-0.00737	-0.00243	-0.000147992	-0.00111
1.344	-0.00792	-0.00267	-0.000322089	-0.00132
1.345	-0.00848	-0.00289	-0.000473985	-0.00152
1.346	-0.00906	-0.0031	-0.000614482	-0.00172
1.347	-0.00963	-0.00325	-0.000697979	-0.00187
1.348	-0.01021	-0.00337	-0.000758676	-0.00202
1.349	-0.01078	-0.00345	-0.000774973	-0.00213
1.35	-0.01134	-0.00347	-0.000743869	-0.00221
1.351	-0.0119	-0.00348	-0.000695966	-0.00228
1.352	-0.01246	-0.00344	-0.000607863	-0.00233
1.353	-0.01302	-0.00336	-0.00048856	-0.00235
1.354	-0.0136	-0.00328	-0.000363857	-0.00238
1.355	-0.01421	-0.00322	-0.000264953	-0.00244
1.356	-0.01485	-0.00317	-0.00017265	-0.0025
1.357	-0.01555	-0.00319	-0.000134347	-0.00261
1.358	-0.01628	-0.00322	-0.000117044	-0.00275
1.359	-0.01706	-0.00329	-0.000133341	-0.00292
1.36	-0.01789	-0.00341	-0.000196437	-0.00312
1.361	-0.01875	-0.00355	-0.000275734	-0.00335
1.362	-0.01965	-0.00373	-0.000394631	-0.00361
1.363	-0.02058	-0.00392	-0.000532128	-0.00388
1.364	-0.02152	-0.00412	-0.000675025	-0.00416
1.365	-0.02245	-0.00427	-0.000784921	-0.00441
1.366	-0.02339	-0.00441	-0.000887018	-0.00466
1.367	-0.02431	-0.00449	-0.000936915	-0.00486
1.368	-0.02523	-0.00454	-0.000974812	-0.00505
1.369	-0.02613	-0.00454	-0.000969509	-0.00521
1.37	-0.027	-0.00446	-0.000908405	-0.00531
1.371	-0.02787	-0.00435	-0.000823902	-0.0054
1.372	-0.02872	-0.00419	-0.000696799	-0.00544
1.373	-0.02957	-0.00399	-0.000548096	-0.00547
1.374	-0.03043	-0.00378	-0.000400593	-0.00549
1.375	-0.03132	-0.00361	-0.000284289	-0.00553
1.376	-0.03223	-0.00343	-0.000171586	-0.00557
1.377	-0.03317	-0.0033	-0.000100283	-0.00563
1.378	-0.03413	-0.00317	-4.09799e-05	-0.0057
1.379	-0.03513	-0.00308	-2.24767e-05	-0.0058
1.38	-0.03617	-0.00306	-6.33735e-05	-0.00594
1.381	-0.03723	-0.00306	-0.00012407	-0.00608
1.382	-0.03833	-0.0031	-0.000230967	-0.00626
1.383	-0.03943	-0.00316	-0.000349864	-0.00645
1.384	-0.04053	-0.00321	-0.000468761	-0.00663
1.385	-0.04162	-0.00323	-0.000560658	-0.00678
1.386	-0.04269	-0.00325	-0.000656154	-0.00693
1.387	-0.04374	-0.00322	-0.000707851	-0.00705
1.388	-0.04476	-0.00318	-0.000746948	-0.00715
1.389	-0.04574	-0.00308	-0.000737445	-0.00721
1.39	-0.04666	-0.00291	-0.000664342	-0.00721
1.391	-0.04756	-0.00271	-0.000568438	-0.0072
1.392	-0.04842	-0.00247	-0.000438335	-0.00715
1.393	-0.04925	-0.00222	-0.000296232	-0.0071
1.394	-0.05007	-0.00197	-0.000160129	-0.00705
1.395	-0.0509	-0.00176	-5.28256e-05	-0.00701
1.396	-0.05171	-0.00154	5.92776e-05	-0.00698
1.397	-0.05253	-0.00137	0.000129981	-0.00697
1.398	-0.05335	-0.00122	0.000172484	-0.00698
1.399	-0.05419	-0.00114	0.000159187	-0.00704
1.4	-0.05505	-0.00113	8.22904e-05	-0.00714
1.401	-0.05592	-0.00115	-1.50064e-05	-0.00726
1.402	-0.05678	-0.0012	-0.000150103	-0.0074
1.403	-0.05764	-0.00126	-0.0002912	-0.00755
1.404	-0.05847	-0.00133	-0.000435897	-0.0077
1.405	-0.05927	-0.00139	-0.000572194	-0.00784
1.406	-0.06006	-0.00146	-0.00071389	-0.00799
1.407	-0.0608	-0.00147	-0.000809987	-0.00809
1.408	-0.06151	-0.00146	-0.000887484	-0.00818
1.409	-0.06216	-0.0014	-0.000913381	-0.00822
1.41	-0.06274	-0.00126	-0.000878678	-0.00821
1.411	-0.06331	-0.00112	-0.000832574	-0.00819
1.412	-0.06384	-0.000943232	-0.000763671	-0.00814
1.413	-0.06434	-0.000756994	-0.000683368	-0.00809
1.414	-0.06483	-0.000573756	-0.000605465	-0.00803
1.415	-0.06531	-0.000417517	-0.000551562	-0.00799
1.416	-0.06578	-0.000260079	-0.000495258	-0.00795
1.417	-0.06627	-0.000165041	-0.000491755	-0.00794
1.418	-0.06676	-0.000109603	-0.000518852	-0.00796
1.419	-0.06727	-0.000110565	-0.000592149	-0.00801
1.42	-0.0678	-0.000173927	-0.000717646	-0.00811
1.421	-0.06832	-0.000251088	-0.000850342	-0.00821
1.422	-0.06883	-0.00036665	-0.00101	-0.00833
1.423	-0.06934	-0.000500812	-0.00119	-0.00846
1.424	-0.06984	-0.000650574	-0.00138	-0.0086
1.425	-0.07031	-0.000783536	-0.00155	-0.00872
1.426	-0.07075	-0.000907498	-0.00171	-0.00884
1.427	-0.07113	-0.000966059	-0.00181	-0.0089
1.428	-0.07147	-0.000998221	-0.00189	-0.00895
1.429	-0.07176	-0.000977583	-0.00192	-0.00895
1.43	-0.07199	-0.000895145	-0.00189	-0.00891
1.431	-0.0722	-0.000801907	-0.00185	-0.00886
1.432	-0.07237	-0.000668469	-0.00178	-0.00878
1.433	-0.07249	-0.00050323	-0.00167	-0.00867
1.434	-0.0726	-0.000330192	-0.00156	-0.00856
1.435	-0.07271	-0.000181154	-0.00146	-0.00847
1.436	-0.0728	-3.81159e-05	-0.00137	-0.00837
1.437	-0.07292	4.85223e-05	-0.00132	-0.00832
1.438	-0.07303	0.00011116	-0.00129	-0.00828
1.439	-0.07316	0.000134799	-0.0013	-0.00827
1.44	-0.07331	0.000105637	-0.00135	-0.00829
1.441	-0.07346	6.26749e-05	-0.00142	-0.00832
1.442	-0.07363	-3.00869e-05	-0.00152	-0.00839
1.443	-0.0738	-0.000149849	-0.00165	-0.00847
1.444	-0.07398	-0.000281611	-0.00179	-0.00856
1.445	-0.07412	-0.000381572	-0.0019	-0.00862
1.446	-0.07426	-0.000473134	-0.002	-0.00868
1.447	-0.07434	-0.000501696	-0.00204	-0.00869
1.448	-0.07441	-0.000514058	-0.00207	-0.00869
1.449	-0.07443	-0.00048142	-0.00205	-0.00866
1.45	-0.07438	-0.000385782	-0.00198	-0.00858
1.451	-0.07432	-0.000276943	-0.0019	-0.0085
1.452	-0.07422	-0.000121708	-0.00178	-0.00838
1.453	-0.07411	5.8171e-05	-0.00163	-0.00824
1.454	-0.074	0.000236849	-0.00149	-0.00811
1.455	-0.07392	0.000377728	-0.00138	-0.008
1.456	-0.07384	0.000509606	-0.00128	-0.00789
1.457	-0.07379	0.000586285	-0.00123	-0.00783
1.458	-0.07376	0.000640763	-0.0012	-0.00778
1.459	-0.07377	0.000649642	-0.00121	-0.00777
1.46	-0.07381	0.00059252	-0.00127	-0.0078
1.461	-0.07388	0.000511999	-0.00136	-0.00785
1.462	-0.07398	0.000379877	-0.00149	-0.00793
1.463	-0.0741	0.000230956	-0.00163	-0.00802
1.464	-0.07421	8.26344e-05	-0.00178	-0.00812
1.465	-0.07431	-3.68871e-05	-0.00189	-0.00819
1.466	-0.07441	-0.000157009	-0.00201	-0.00827
1.467	-0.07447	-0.00022073	-0.00207	-0.0083
1.468	-0.07453	-0.000272452	-0.00213	-0.00833
1.469	-0.07456	-0.000271973	-0.00214	-0.00832
1.47	-0.07454	-0.000200695	-0.00208	-0.00826
1.471	-0.0745	-0.000106016	-0.00201	-0.00818
1.472	-0.07444	3.66623e-05	-0.0019	-0.00807
1.473	-0.07436	0.000199141	-0.00176	-0.00795
1.474	-0.07427	0.000359219	-0.00163	-0.00783
1.475	-0.07421	0.000484498	-0.00153	-0.00773
1.476	-0.07414	0.000618776	-0.00142	-0.00762
1.477	-0.07409	0.000705655	-0.00135	-0.00755
1.478	-0.07405	0.000770933	-0.0013	-0.0075
1.479	-0.07404	0.000782812	-0.00129	-0.00748
1.48	-0.07406	0.00072209	-0.00135	-0.0075
1.481	-0.07409	0.000637369	-0.00143	-0.00755
1.482	-0.07415	0.000511247	-0.00154	-0.00762
1.483	-0.0742	0.000371926	-0.00167	-0.0077
1.484	-0.07424	0.000233204	-0.00179	-0.00778
1.485	-0.07426	0.000111883	-0.00189	-0.00785
1.486	-0.07428	-1.24387e-05	-0.002	-0.00792
1.487	-0.07425	-8.45603e-05	-0.00206	-0.00795
1.488	-0.07421	-0.000138682	-0.00211	-0.00797
1.489	-0.07412	-0.000134003	-0.0021	-0.00794
1.49	-0.07399	-5.43248e-05	-0.00203	-0.00787
1.491	-0.07384	4.27537e-05	-0.00194	-0.00778
1.492	-0.07367	0.000172232	-0.00182	-0.00766
1.493	-0.07349	0.000311911	-0.0017	-0.00755
1.494	-0.07331	0.000448589	-0.00158	-0.00743
1.495	-0.07315	0.000559468	-0.00148	-0.00734
1.496	-0.07298	0.000676946	-0.00137	-0.00723
1.497	-0.07285	0.000738025	-0.00132	-0.00717
1.498	-0.07275	0.000764303	-0.0013	-0.00714
1.499	-0.07268	0.000728782	-0.00133	-0.00715
1.5	-0.07266	0.00062366	-0.00143	-0.00721
1.501	-0.07265	0.000508339	-0.00153	-0.00727
1.502	-0.07266	0.000361817	-0.00167	-0.00736
1.503	-0.07269	0.000200296	-0.00181	-0.00746
1.504	-0.07271	3.15741e-05	-0.00196	-0.00756
1.505	-0.07274	-0.000123947	-0.0021	-0.00766
1.506	-0.07277	-0.000278869	-0.00224	-0.00776
1.507	-0.07276	-0.00037079	-0.00232	-0.00781
1.508	-0.07273	-0.000433312	-0.00238	-0.00784
1.509	-0.07267	-0.000434033	-0.00239	-0.00783
1.51	-0.07257	-0.000368755	-0.00233	-0.00778
1.511	-0.07246	-0.000295076	-0.00227	-0.00772
1.512	-0.07234	-0.000187798	-0.00219	-0.00763
1.513	-0.0722	-5.71194e-05	-0.00208	-0.00753
1.514	-0.07207	7.89591e-05	-0.00197	-0.00743
1.515	-0.07195	0.000192238	-0.00187	-0.00735
1.516	-0.07183	0.000304316	-0.00178	-0.00727
1.517	-0.07175	0.000353995	-0.00174	-0.00723
1.518	-0.0717	0.000370073	-0.00174	-0.00721
1.519	-0.07167	0.000344152	-0.00176	-0.00723
1.52	-0.07168	0.00026483	-0.00184	-0.00728
1.521	-0.0717	0.000180109	-0.00192	-0.00734
1.522	-0.07174	4.8587e-05	-0.00203	-0.00743
1.523	-0.0718	-0.000108734	-0.00217	-0.00753
1.524	-0.07187	-0.000278656	-0.00232	-0.00765
1.525	-0.07193	-0.000423977	-0.00244	-0.00775
1.526	-0.07198	-0.000556099	-0.00255	-0.00783
1.527	-0.07198	-0.000616221	-0.0026	-0.00787
1.528	-0.07197	-0.000654742	-0.00263	-0.00789
1.529	-0.07193	-0.000644664	-0.00262	-0.00788
1.53	-0.07186	-0.000577585	-0.00256	-0.00783
1.531	-0.07178	-0.000499107	-0.00249	-0.00777
1.532	-0.07168	-0.000376228	-0.00238	-0.00768
1.533	-0.07156	-0.00022395	-0.00225	-0.00757
1.534	-0.07143	-6.3271e-05	-0.00211	-0.00745
1.535	-0.07133	6.68074e-05	-0.002	-0.00736
1.536	-0.07123	0.000186086	-0.0019	-0.00727
1.537	-0.07118	0.000245364	-0.00185	-0.00722
1.538	-0.07113	0.000282443	-0.00182	-0.00719
1.539	-0.07112	0.000279321	-0.00182	-0.00719
1.54	-0.07114	0.0002132	-0.00189	-0.00723
1.541	-0.07117	0.000130878	-0.00196	-0.00728
1.542	-0.07123	-6.6431e-06	-0.00209	-0.00737
1.543	-0.07131	-0.000166965	-0.00223	-0.00748
1.544	-0.07139	-0.000332686	-0.00239	-0.0076
1.545	-0.07144	-0.000464808	-0.00251	-0.00768
1.546	-0.07149	-0.000591529	-0.00263	-0.00777
1.547	-0.0715	-0.000657051	-0.0027	-0.00781
1.548	-0.0715	-0.000714772	-0.00276	-0.00785
1.549	-0.07147	-0.000724494	-0.00277	-0.00785
1.55	-0.0714	-0.000670615	-0.00273	-0.00781
1.551	-0.07131	-0.000595737	-0.00268	-0.00776
1.552	-0.07118	-0.000470458	-0.00257	-0.00767
1.553	-0.07104	-0.00031938	-0.00245	-0.00756
1.554	-0.0709	-0.000170701	-0.00232	-0.00746
1.555	-0.07077	-5.80227e-05	-0.00223	-0.00738
1.556	-0.07065	5.34558e-05	-0.00215	-0.0073
1.557	-0.07056	0.000115734	-0.0021	-0.00726
1.558	-0.07048	0.000158213	-0.00207	-0.00723
1.559	-0.07042	0.000152091	-0.00209	-0.00724
1.56	-0.07041	7.63698e-05	-0.00216	-0.00729
1.561	-0.07041	-1.61517e-05	-0.00226	-0.00736
1.562	-0.07044	-0.000156673	-0.00239	-0.00746
1.563	-0.07048	-0.000307995	-0.00253	-0.00757
1.564	-0.07051	-0.000456316	-0.00267	-0.00768
1.565	-0.07052	-0.000579438	-0.00278	-0.00776
1.566	-0.07054	-0.000706759	-0.00289	-0.00785
1.567	-0.07052	-0.000777681	-0.00296	-0.0079
1.568	-0.07049	-0.000834202	-0.00301	-0.00794
1.569	-0.07042	-0.000826524	-0.003	-0.00794
1.57	-0.0703	-0.000743245	-0.00293	-0.00788
1.571	-0.07018	-0.000640767	-0.00284	-0.00781
1.572	-0.07003	-0.000501688	-0.00272	-0.00771
1.573	-0.06988	-0.00035061	-0.00259	-0.0076
1.574	-0.06973	-0.000206131	-0.00246	-0.0075
1.575	-0.06961	-9.22528e-05	-0.00236	-0.00742
1.576	-0.06948	2.64257e-05	-0.00226	-0.00733
1.577	-0.06939	9.53042e-05	-0.0022	-0.00728
1.578	-0.06932	0.000134183	-0.00216	-0.00725
1.579	-0.06929	0.000111261	-0.00218	-0.00727
1.58	-0.0693	1.51397e-05	-0.00226	-0.00733
1.581	-0.06933	-9.35818e-05	-0.00235	-0.00741
1.582	-0.06938	-0.000241303	-0.00248	-0.0075
1.583	-0.06944	-0.000399825	-0.00261	-0.00761
1.584	-0.06949	-0.000563746	-0.00275	-0.00772
1.585	-0.06955	-0.000714468	-0.00288	-0.00781
1.586	-0.0696	-0.000867589	-0.00301	-0.00791
1.587	-0.06962	-0.000960711	-0.00308	-0.00797
1.588	-0.06962	-0.00103	-0.00314	-0.00801
1.589	-0.06958	-0.00104	-0.00314	-0.00801
1.59	-0.06949	-0.000980875	-0.00309	-0.00796
1.591	-0.06941	-0.000918597	-0.00303	-0.0079
1.592	-0.0693	-0.000821518	-0.00294	-0.00783
1.593	-0.06918	-0.00070464	-0.00284	-0.00774
1.594	-0.06906	-0.000584761	-0.00273	-0.00764
1.595	-0.06895	-0.000486483	-0.00264	-0.00757
1.596	-0.06883	-0.000382804	-0.00255	-0.00749
1.597	-0.06876	-0.000340326	-0.00252	-0.00745
1.598	-0.06871	-0.000335047	-0.00251	-0.00744
1.599	-0.06869	-0.000379569	-0.00255	-0.00747
1.6	-0.0687	-0.00047749	-0.00264	-0.00753
1.601	-0.06871	-0.000574812	-0.00272	-0.00759
1.602	-0.06874	-0.000714133	-0.00284	-0.00768
1.603	-0.06878	-0.000876855	-0.00299	-0.00778
1.604	-0.06884	-0.00105	-0.00314	-0.00789
1.605	-0.06887	-0.0012	-0.00326	-0.00799
1.606	-0.06889	-0.00133	-0.00338	-0.00808
1.607	-0.06887	-0.00139	-0.00343	-0.00811
1.608	-0.06882	-0.00143	-0.00345	-0.00813
1.609	-0.06875	-0.00141	-0.00343	-0.00811
1.61	-0.06863	-0.00134	-0.00336	-0.00804
1.611	-0.06851	-0.00125	-0.00328	-0.00798
1.612	-0.06836	-0.00112	-0.00315	-0.00788
1.613	-0.06819	-0.00095967	-0.00301	-0.00776
1.614	-0.06801	-0.000791792	-0.00285	-0.00763
1.615	-0.06786	-0.000655113	-0.00273	-0.00753
1.616	-0.0677	-0.000527435	-0.00261	-0.00743
1.617	-0.0676	-0.000466356	-0.00255	-0.00738
1.618	-0.0675	-0.000428078	-0.00252	-0.00734
1.619	-0.06743	-0.000428799	-0.00251	-0.00733
1.62	-0.06739	-0.000487721	-0.00256	-0.00736
1.621	-0.06735	-0.000558642	-0.00261	-0.0074
1.622	-0.06736	-0.000687164	-0.00272	-0.00748
1.623	-0.06738	-0.000842085	-0.00285	-0.00758
1.624	-0.0674	-0.001	-0.00299	-0.00768
1.625	-0.0674	-0.00113	-0.00309	-0.00776
1.626	-0.06739	-0.00125	-0.0032	-0.00783
1.627	-0.06735	-0.00131	-0.00324	-0.00786
1.628	-0.06729	-0.00136	-0.00328	-0.00788
1.629	-0.06721	-0.00137	-0.00328	-0.00787
1.63	-0.06708	-0.00131	-0.00323	-0.00781
1.631	-0.06695	-0.00123	-0.00316	-0.00775
1.632	-0.06677	-0.00111	-0.00305	-0.00764
1.633	-0.06659	-0.0009597	-0.00292	-0.00753
1.634	-0.0664	-0.000814622	-0.00279	-0.00741
1.635	-0.06624	-0.000707343	-0.0027	-0.00732
1.636	-0.06608	-0.000604865	-0.00261	-0.00723
1.637	-0.06596	-0.000556386	-0.00257	-0.00718
1.638	-0.06584	-0.000526508	-0.00254	-0.00715
1.639	-0.06576	-0.000543429	-0.00256	-0.00714
1.64	-0.06572	-0.000629351	-0.00264	-0.00719
1.641	-0.06569	-0.000735072	-0.00273	-0.00725
1.642	-0.06569	-0.000893594	-0.00287	-0.00734
1.643	-0.0657	-0.00106	-0.00302	-0.00745
1.644	-0.06571	-0.00123	-0.00317	-0.00755
1.645	-0.06569	-0.00137	-0.00329	-0.00762
1.646	-0.06568	-0.00151	-0.00341	-0.0077
1.647	-0.06563	-0.0016	-0.00348	-0.00774
1.648	-0.06557	-0.00167	-0.00354	-0.00778
1.649	-0.06548	-0.00169	-0.00355	-0.00777
1.65	-0.06533	-0.00162	-0.00349	-0.00771
1.651	-0.06518	-0.00155	-0.00342	-0.00763
1.652	-0.06499	-0.00142	-0.0033	-0.00753
1.653	-0.06479	-0.00128	-0.00318	-0.00741
1.654	-0.06459	-0.00115	-0.00306	-0.0073
1.655	-0.06442	-0.00104	-0.00296	-0.00721
1.656	-0.06423	-0.000928295	-0.00286	-0.00712
1.657	-0.06407	-0.000863616	-0.0028	-0.00705
1.658	-0.06393	-0.000825338	-0.00277	-0.00701
1.659	-0.06382	-0.000842859	-0.00278	-0.00701
1.66	-0.06376	-0.000934781	-0.00286	-0.00705
1.661	-0.06369	-0.00104	-0.00294	-0.00711
1.662	-0.06365	-0.00118	-0.00307	-0.00719
1.663	-0.06361	-0.00134	-0.00319	-0.00728
1.664	-0.06357	-0.00149	-0.00332	-0.00737
1.665	-0.06352	-0.00163	-0.00344	-0.00744
1.666	-0.06346	-0.00177	-0.00356	-0.00753
1.667	-0.06336	-0.00186	-0.00362	-0.00757
1.668	-0.06325	-0.00192	-0.00367	-0.00759
1.669	-0.06309	-0.00192	-0.00367	-0.00757
1.67	-0.06288	-0.00185	-0.00359	-0.0075
1.671	-0.06266	-0.00177	-0.00352	-0.00743
1.672	-0.06241	-0.00165	-0.00341	-0.00733
1.673	-0.06215	-0.00153	-0.00329	-0.00721
1.674	-0.06189	-0.0014	-0.00318	-0.0071
1.675	-0.06164	-0.0013	-0.00308	-0.00701
1.676	-0.06138	-0.00119	-0.00298	-0.00691
1.677	-0.06116	-0.00114	-0.00293	-0.00685
1.678	-0.06095	-0.00114	-0.00292	-0.00682
1.679	-0.06077	-0.00118	-0.00296	-0.00683
1.68	-0.06063	-0.0013	-0.00305	-0.00688
1.681	-0.06047	-0.00142	-0.00315	-0.00694
1.682	-0.06033	-0.00157	-0.00328	-0.00702
1.683	-0.0602	-0.00175	-0.00342	-0.00711
1.684	-0.06005	-0.00194	-0.00357	-0.00721
1.685	-0.05989	-0.00211	-0.00371	-0.0073
1.686	-0.05971	-0.00228	-0.00385	-0.00738
1.687	-0.05947	-0.00239	-0.00392	-0.00741
1.688	-0.0592	-0.00248	-0.00398	-0.00742
1.689	-0.05888	-0.00252	-0.00399	-0.00739
1.69	-0.0585	-0.00251	-0.00394	-0.00732
1.691	-0.05811	-0.0025	-0.00391	-0.00725
1.692	-0.05768	-0.00246	-0.00384	-0.00716
1.693	-0.05721	-0.00241	-0.00375	-0.00704
1.694	-0.05673	-0.00237	-0.00367	-0.00693
1.695	-0.05623	-0.00236	-0.00361	-0.00684
1.696	-0.05572	-0.00237	-0.00356	-0.00675
1.697	-0.05523	-0.00246	-0.00358	-0.00671
1.698	-0.05474	-0.0026	-0.00363	-0.0067
1.699	-0.05424	-0.0028	-0.00373	-0.00671
1.7	-0.05376	-0.00307	-0.00388	-0.00677
1.701	-0.05325	-0.00335	-0.00404	-0.00684
1.702	-0.05276	-0.00371	-0.00425	-0.00695
1.703	-0.05225	-0.00412	-0.0045	-0.00708
1.704	-0.05173	-0.00456	-0.00477	-0.00722
1.705	-0.05117	-0.00498	-0.00501	-0.00735
1.706	-0.05058	-0.00541	-0.00526	-0.00747
1.707	-0.04991	-0.00579	-0.00545	-0.00755
1.708	-0.04922	-0.00616	-0.00563	-0.00761
1.709	-0.04847	-0.00651	-0.00578	-0.00766
1.71	-0.04767	-0.0068	-0.00588	-0.00766
1.711	-0.04685	-0.0071	-0.00598	-0.00765
1.712	-0.04598	-0.00736	-0.00604	-0.00762
1.713	-0.04507	-0.00761	-0.00608	-0.00756
1.714	-0.04416	-0.00786	-0.00612	-0.00751
1.715	-0.04327	-0.00815	-0.0062	-0.00748
1.716	-0.04237	-0.00846	-0.00629	-0.00747
1.717	-0.04152	-0.00884	-0.00643	-0.00749
1.718	-0.04067	-0.00924	-0.00659	-0.00753
1.719	-0.03985	-0.00968	-0.00678	-0.00759
1.72	-0.03907	-0.01018	-0.00703	-0.0077
1.721	-0.03831	-0.0107	-0.00729	-0.00781
1.722	-0.03759	-0.01126	-0.0076	-0.00796
1.723	-0.0369	-0.01184	-0.00792	-0.00812
1.724	-0.03621	-0.01241	-0.00823	-0.00827
1.725	-0.03552	-0.01294	-0.0085	-0.00838
1.726	-0.03483	-0.01345	-0.00876	-0.00849
1.727	-0.03413	-0.01388	-0.00896	-0.00855
1.728	-0.03343	-0.01429	-0.00915	-0.00859
1.729	-0.03272	-0.01464	-0.00928	-0.00859
1.73	-0.03198	-0.01489	-0.00933	-0.00852
1.731	-0.03125	-0.0151	-0.00936	-0.00844
1.732	-0.03051	-0.01525	-0.00934	-0.00832
1.733	-0.02977	-0.01536	-0.00929	-0.00817
1.734	-0.02905	-0.01545	-0.00923	-0.00802
1.735	-0.02837	-0.01555	-0.00919	-0.00788
1.736	-0.02771	-0.01563	-0.00913	-0.00773
1.737	-0.02709	-0.01572	-0.0091	-0.0076
1.738	-0.0265	-0.01582	-0.00907	-0.00749
1.739	-0.02597	-0.01594	-0.00908	-0.0074
1.74	-0.0255	-0.01612	-0.00915	-0.00736
1.741	-0.02505	-0.01628	-0.00922	-0.00731
1.742	-0.02464	-0.01647	-0.00931	-0.0073
1.743	-0.02426	-0.01663	-0.0094	-0.00728
1.744	-0.02388	-0.01678	-0.00947	-0.00725
1.745	-0.02351	-0.01688	-0.00952	-0.00721
1.746	-0.02315	-0.01696	-0.00956	-0.00717
1.747	-0.02277	-0.01697	-0.00954	-0.00708
1.748	-0.02239	-0.01695	-0.0095	-0.00698
1.749	-0.02199	-0.01685	-0.0094	-0.00684
1.75	-0.02155	-0.01666	-0.00923	-0.00664
1.751	-0.02113	-0.01645	-0.00905	-0.00644
1.752	-0.02069	-0.01619	-0.00884	-0.00622
1.753	-0.02026	-0.01592	-0.00861	-0.00599
1.754	-0.01985	-0.01564	-0.00839	-0.00577
1.755	-0.01947	-0.01538	-0.00819	-0.00557
1.756	-0.0191	-0.01511	-0.00799	-0.00536
1.757	-0.01879	-0.01489	-0.00784	-0.00521
1.758	-0.01851	-0.01472	-0.00772	-0.00508
1.759	-0.01827	-0.01459	-0.00766	-0.00499
1.76	-0.0181	-0.01454	-0.00767	-0.00497
1.761	-0.01793	-0.0145	-0.00767	-0.00494
1.762	-0.0178	-0.01449	-0.00772	-0.00495
1.763	-0.01768	-0.0145	-0.00777	-0.00497
1.764	-0.01758	-0.01452	-0.00784	-0.00501
1.765	-0.01748	-0.01453	-0.0079	-0.00503
1.766	-0.01737	-0.01455	-0.00796	-0.00506
1.767	-0.01724	-0.0145	-0.00797	-0.00505
1.768	-0.01709	-0.01443	-0.00795	-0.00502
1.769	-0.01691	-0.01431	-0.00789	-0.00495
1.77	-0.01668	-0.01412	-0.00777	-0.00484
1.771	-0.01646	-0.01393	-0.00764	-0.00473
1.772	-0.01622	-0.01371	-0.00749	-0.00459
1.773	-0.01597	-0.01346	-0.00732	-0.00444
1.774	-0.01572	-0.01322	-0.00714	-0.00429
1.775	-0.01548	-0.013	-0.00699	-0.00415
1.776	-0.01524	-0.01278	-0.00684	-0.00403
1.777	-0.01505	-0.01263	-0.00675	-0.00394
1.778	-0.01488	-0.01252	-0.00669	-0.00389
1.779	-0.01474	-0.01245	-0.00666	-0.00386
1.78	-0.01464	-0.01244	-0.00668	-0.00388
1.781	-0.01454	-0.01243	-0.00671	-0.00389
1.782	-0.01447	-0.01247	-0.00678	-0.00395
1.783	-0.01442	-0.01254	-0.00687	-0.00402
1.784	-0.01439	-0.01262	-0.00697	-0.0041
1.785	-0.01433	-0.01268	-0.00705	-0.00416
1.786	-0.01426	-0.01272	-0.00712	-0.00421
1.787	-0.01416	-0.01269	-0.00712	-0.00421
1.788	-0.01404	-0.01263	-0.00711	-0.0042
1.789	-0.0139	-0.01253	-0.00705	-0.00415
1.79	-0.01371	-0.01237	-0.00694	-0.00406
1.791	-0.01353	-0.01221	-0.00683	-0.00398
1.792	-0.01332	-0.012	-0.00668	-0.00385
1.793	-0.01309	-0.01176	-0.0065	-0.00371
1.794	-0.01287	-0.01152	-0.00632	-0.00356
1.795	-0.01266	-0.01131	-0.00618	-0.00345
1.796	-0.01247	-0.01112	-0.00604	-0.00333
1.797	-0.01232	-0.01099	-0.00596	-0.00327
1.798	-0.01218	-0.01089	-0.0059	-0.00322
1.799	-0.01207	-0.01082	-0.00588	-0.0032
1.8	-0.012	-0.01083	-0.00591	-0.00322
1.801	-0.01193	-0.01084	-0.00596	-0.00325
1.802	-0.0119	-0.01092	-0.00605	-0.00332
1.803	-0.01188	-0.01101	-0.00616	-0.0034
1.804	-0.01186	-0.01111	-0.00627	-0.00349
1.805	-0.01182	-0.01118	-0.00635	-0.00354
1.806	-0.01177	-0.01124	-0.00642	-0.0036
1.807	-0.01168	-0.01124	-0.00644	-0.00361
1.808	-0.01158	-0.01123	-0.00645	-0.00361
1.809	-0.01146	-0.01118	-0.00642	-0.00359
1.81	-0.01128	-0.01105	-0.00633	-0.00351
1.811	-0.0111	-0.01092	-0.00623	-0.00342
1.812	-0.01089	-0.01074	-0.00608	-0.0033
1.813	-0.01067	-0.01054	-0.00592	-0.00317
1.814	-0.01045	-0.01035	-0.00576	-0.00304
1.815	-0.01026	-0.01019	-0.00564	-0.00294
1.816	-0.01007	-0.01004	-0.00552	-0.00284
1.817	-0.00992	-0.00994	-0.00545	-0.00278
1.818	-0.00978	-0.00986	-0.0054	-0.00273
1.819	-0.00966	-0.00982	-0.00538	-0.00272
1.82	-0.0096	-0.00987	-0.00544	-0.00276
1.821	-0.00955	-0.00992	-0.0055	-0.00281
1.822	-0.00953	-0.01002	-0.0056	-0.00289
1.823	-0.00952	-0.01014	-0.00571	-0.00298
1.824	-0.00951	-0.01024	-0.00582	-0.00306
1.825	-0.00948	-0.01033	-0.00591	-0.00313
1.826	-0.00946	-0.01041	-0.006	-0.00321
1.827	-0.0094	-0.01044	-0.00604	-0.00324
1.828	-0.00933	-0.01045	-0.00606	-0.00326
1.829	-0.00924	-0.0104	-0.00604	-0.00324
1.83	-0.00909	-0.01027	-0.00594	-0.00316
1.831	-0.00894	-0.01014	-0.00585	-0.00309
1.832	-0.00877	-0.00996	-0.00571	-0.00298
1.833	-0.00859	-0.00977	-0.00556	-0.00286
1.834	-0.00842	-0.00958	-0.00542	-0.00275
1.835	-0.00827	-0.00942	-0.0053	-0.00266
1.836	-0.00811	-0.00925	-0.00517	-0.00256
1.837	-0.00799	-0.00914	-0.0051	-0.0025
1.838	-0.0079	-0.00906	-0.00505	-0.00246
1.839	-0.00784	-0.00903	-0.00505	-0.00246
1.84	-0.00784	-0.0091	-0.00512	-0.00253
1.841	-0.00784	-0.00916	-0.0052	-0.00259
1.842	-0.00786	-0.00925	-0.0053	-0.00268
1.843	-0.00789	-0.00937	-0.00542	-0.00277
1.844	-0.00793	-0.00949	-0.00555	-0.00288
1.845	-0.00796	-0.00959	-0.00567	-0.00297
1.846	-0.008	-0.0097	-0.00578	-0.00307
1.847	-0.00799	-0.00975	-0.00585	-0.00312
1.848	-0.00798	-0.00978	-0.00589	-0.00315
1.849	-0.00792	-0.00975	-0.00588	-0.00315
1.85	-0.00782	-0.00965	-0.00581	-0.00309
1.851	-0.00772	-0.00955	-0.00574	-0.00304
1.852	-0.0076	-0.00941	-0.00564	-0.00296
1.853	-0.00748	-0.00926	-0.00552	-0.00287
1.854	-0.00735	-0.00912	-0.00541	-0.00278
1.855	-0.00724	-0.00899	-0.00532	-0.00271
1.856	-0.00713	-0.00887	-0.00523	-0.00264
1.857	-0.00706	-0.00882	-0.0052	-0.00262
1.858	-0.00703	-0.00881	-0.0052	-0.00262
1.859	-0.00701	-0.00884	-0.00525	-0.00266
1.86	-0.00704	-0.00893	-0.00534	-0.00273
1.861	-0.00706	-0.00901	-0.00543	-0.0028
1.862	-0.0071	-0.00914	-0.00556	-0.00291
1.863	-0.00717	-0.00929	-0.00571	-0.00302
1.864	-0.00724	-0.00945	-0.00587	-0.00315
1.865	-0.00728	-0.00959	-0.006	-0.00325
1.866	-0.00733	-0.00971	-0.00611	-0.00335
1.867	-0.00732	-0.00976	-0.00616	-0.00339
1.868	-0.00729	-0.00977	-0.00619	-0.0034
1.869	-0.00723	-0.00973	-0.00617	-0.00339
1.87	-0.00712	-0.00963	-0.00608	-0.00332
1.871	-0.00702	-0.00953	-0.00601	-0.00326
1.872	-0.00689	-0.00938	-0.00588	-0.00316
1.873	-0.00674	-0.0092	-0.00574	-0.00304
1.874	-0.00658	-0.00901	-0.00558	-0.00292
1.875	-0.00645	-0.00884	-0.00546	-0.00281
1.876	-0.00632	-0.00869	-0.00533	-0.00271
1.877	-0.00623	-0.0086	-0.00527	-0.00266
1.878	-0.00615	-0.00853	-0.00523	-0.00262
1.879	-0.0061	-0.00848	-0.00521	-0.00261
1.88	-0.00608	-0.00851	-0.00525	-0.00264
1.881	-0.00607	-0.00854	-0.00529	-0.00267
1.882	-0.0061	-0.00863	-0.00538	-0.00275
1.883	-0.00614	-0.00874	-0.00549	-0.00284
1.884	-0.00619	-0.00886	-0.00561	-0.00294
1.885	-0.00621	-0.00895	-0.0057	-0.00301
1.886	-0.00622	-0.00902	-0.00577	-0.00307
1.887	-0.00619	-0.00902	-0.00578	-0.00309
1.888	-0.00615	-0.00901	-0.00579	-0.0031
1.889	-0.00608	-0.00896	-0.00576	-0.00308
1.89	-0.00597	-0.00884	-0.00567	-0.00301
1.891	-0.00585	-0.00871	-0.00557	-0.00293
1.892	-0.0057	-0.00853	-0.00542	-0.00282
1.893	-0.00554	-0.00832	-0.00526	-0.00269
1.894	-0.00537	-0.00812	-0.00509	-0.00256
1.895	-0.00523	-0.00795	-0.00496	-0.00245
1.896	-0.00509	-0.00778	-0.00483	-0.00235
1.897	-0.00498	-0.00768	-0.00475	-0.0023
1.898	-0.00489	-0.00759	-0.00468	-0.00225
1.899	-0.00482	-0.00754	-0.00465	-0.00223
1.9	-0.0048	-0.00758	-0.00469	-0.00226
1.901	-0.00479	-0.00762	-0.00473	-0.0023
1.902	-0.0048	-0.00772	-0.00482	-0.00238
1.903	-0.00483	-0.00782	-0.00492	-0.00246
1.904	-0.00484	-0.00792	-0.00501	-0.00253
1.905	-0.00483	-0.00798	-0.00507	-0.00258
1.906	-0.00483	-0.00805	-0.00513	-0.00264
1.907	-0.00478	-0.00806	-0.00514	-0.00264
1.908	-0.00473	-0.00805	-0.00513	-0.00264
1.909	-0.00465	-0.008	-0.00508	-0.00261
1.91	-0.00451	-0.00785	-0.00495	-0.00251
1.911	-0.00436	-0.0077	-0.00481	-0.0024
1.912	-0.00419	-0.00749	-0.00463	-0.00226
1.913	-0.004	-0.00727	-0.00443	-0.00211
1.914	-0.00383	-0.00707	-0.00425	-0.00196
1.915	-0.00367	-0.00689	-0.00409	-0.00184
1.916	-0.00352	-0.00671	-0.00392	-0.00172
1.917	-0.0034	-0.00658	-0.00381	-0.00163
1.918	-0.0033	-0.00649	-0.00372	-0.00156
1.919	-0.00323	-0.00644	-0.00367	-0.00153
1.92	-0.00323	-0.00648	-0.00371	-0.00156
1.921	-0.00322	-0.00653	-0.00375	-0.0016
1.922	-0.00324	-0.00661	-0.00382	-0.00166
1.923	-0.00327	-0.00671	-0.0039	-0.00172
1.924	-0.00329	-0.0068	-0.00398	-0.00179
1.925	-0.00331	-0.00688	-0.00405	-0.00185
1.926	-0.00334	-0.00697	-0.00412	-0.00191
1.927	-0.00332	-0.00699	-0.00414	-0.00192
1.928	-0.00329	-0.00699	-0.00414	-0.00192
1.929	-0.00323	-0.00694	-0.00408	-0.00189
1.93	-0.00312	-0.0068	-0.00396	-0.00179
1.931	-0.00301	-0.00667	-0.00385	-0.0017
1.932	-0.00289	-0.00652	-0.00371	-0.00158
1.933	-0.00276	-0.00635	-0.00356	-0.00146
1.934	-0.00264	-0.00618	-0.00342	-0.00135
1.935	-0.00252	-0.00604	-0.00329	-0.00125
1.936	-0.00241	-0.00589	-0.00316	-0.00115
1.937	-0.00234	-0.00581	-0.00309	-0.00109
1.938	-0.0023	-0.00576	-0.00306	-0.00106
1.939	-0.00228	-0.00577	-0.00306	-0.00107
1.94	-0.00232	-0.00584	-0.00313	-0.00112
1.941	-0.00234	-0.00591	-0.00318	-0.00117
1.942	-0.00239	-0.00601	-0.00327	-0.00124
1.943	-0.00245	-0.00612	-0.00337	-0.00132
1.944	-0.00252	-0.00625	-0.00349	-0.00142
1.945	-0.00257	-0.00637	-0.00358	-0.00149
1.946	-0.00262	-0.00647	-0.00367	-0.00156
1.947	-0.00262	-0.0065	-0.00369	-0.00158
1.948	-0.00261	-0.0065	-0.00368	-0.00158
1.949	-0.00256	-0.00645	-0.00364	-0.00155
1.95	-0.00246	-0.00633	-0.00353	-0.00146
1.951	-0.00238	-0.00622	-0.00343	-0.00138
1.952	-0.00226	-0.00607	-0.00329	-0.00128
1.953	-0.00212	-0.00589	-0.00313	-0.00115
1.954	-0.00199	-0.0057	-0.00296	-0.00102
1.955	-0.00186	-0.00553	-0.00282	-0.00089984
1.956	-0.00175	-0.00538	-0.00268	-0.000790684
1.957	-0.00168	-0.0053	-0.0026	-0.000732408
1.958	-0.00162	-0.00524	-0.00255	-0.000691412
1.959	-0.00159	-0.00521	-0.00252	-0.000669616
1.96	-0.00159	-0.00525	-0.00255	-0.0006939
1.961	-0.0016	-0.00529	-0.00258	-0.000715784
1.962	-0.00163	-0.00538	-0.00266	-0.000777508
1.963	-0.00169	-0.0055	-0.00276	-0.000858432
1.964	-0.00175	-0.00564	-0.00288	-0.000947997
1.965	-0.0018	-0.00575	-0.00297	-0.00102
1.966	-0.00183	-0.00584	-0.00304	-0.00107
1.967	-0.00182	-0.00586	-0.00305	-0.00108
1.968	-0.00179	-0.00585	-0.00304	-0.00107
1.969	-0.00174	-0.00581	-0.003	-0.00104
1.97	-0.00164	-0.0057	-0.0029	-0.000954021
1.971	-0.00155	-0.00559	-0.0028	-0.000871745
1.972	-0.00142	-0.00542	-0.00265	-0.000749629
1.973	-0.00128	-0.00523	-0.00248	-0.000611673
1.974	-0.00113	-0.00504	-0.00231	-0.000474677
1.975	-0.00101	-0.00488	-0.00217	-0.000361681
1.976	-0.000904796	-0.00474	-0.00204	-0.000258285
1.977	-0.000838601	-0.00466	-0.00198	-0.000202889
1.978	-0.000783205	-0.0046	-0.00193	-0.000159493
1.979	-0.00075001	-0.00457	-0.00191	-0.000141057
1.98	-0.000766615	-0.00462	-0.00195	-0.000178301
1.981	-0.00079102	-0.00468	-0.00201	-0.000223225
1.982	-0.000849624	-0.00479	-0.00212	-0.000307029
1.983	-0.000917229	-0.00492	-0.00224	-0.000402353
1.984	-0.000983034	-0.00504	-0.00235	-0.000495757
1.985	-0.00102	-0.00513	-0.00243	-0.000564201
1.986	-0.00106	-0.00521	-0.00251	-0.000628805
1.987	-0.00106	-0.00523	-0.00253	-0.000649249
1.988	-0.00105	-0.00524	-0.00254	-0.000665373
1.989	-0.00102	-0.00521	-0.00252	-0.000652698
1.99	-0.000935063	-0.00509	-0.00242	-0.000581942
1.991	-0.000850268	-0.00497	-0.00232	-0.000508786
1.992	-0.000733072	-0.0048	-0.00218	-0.00039915
1.993	-0.000606877	-0.00461	-0.00202	-0.000277514
1.994	-0.000486082	-0.00442	-0.00186	-0.000160678
1.995	-0.000386287	-0.00427	-0.00173	-6.64018e-05
1.996	-0.000285292	-0.00411	-0.0016	2.83542e-05
1.997	-0.000220896	-0.00401	-0.00151	8.32701e-05
1.998	-0.000170301	-0.00393	-0.00145	0.000121866
[truncated: 25,002 more rows]

[truncated: 52 more sheets: Fig. 3e, Fig. 4e, Fig. 5c, Fig. 5d, Supplementary Fig. 2c, Supplementary Fig. 2d, Supplementary Fig. 4a, Supplementary Fig. 4b, Supplementary Fig. 4c, Supplementary Fig. 4d, Supplementary Fig. 5, Supplementary Fig. 6a, Supplementary Fig. 6b, Supplementary Fig. 6c, Supplementary Fig. 6e, Supplementary Fig. 6g, Supplementary Fig. 8c, Supplementary Fig. 9a, Supplementary Fig. 9b, Supplementary Fig. 9c …]
